# Supplementary material for: Faecal Metaproteomic Analysis Reveals a Personalized and Stable Functional Microbiome and Limited Effects of a Probiotic Intervention in Adults
Source: PLoS One. 2016 Apr 12;11(4):e0153294. doi: 10.1371/journal.pone.0153294 (PMC4829149; doi:10.1371/journal.pone.0153294)
Supplement: S1 Table — (XLSX) [file pone.0153294.s005.xlsx]

## Sheet: Subject Information
Subject ID*	Group	Gender	Age(y)	BMI	Metaproteomics	HITChip*#
104	Placebo	Female	52	23.5	Y (1,2,3)	Y (1,2,3)
106	Placebo	Female	45	21.7	Y (1,2,3)	Y (1,2,3)
107	LGG	Female	41	21.6	Y (1,2,3)	Y (1,2,3)
112	Placebo	Male	52	26.1	Y (1,2,3)	Y (1,2,3)
116	LGG	Female	54	30.4	Y (1,2,3)	Y (1,2,3)
119	Placebo	Female	23	27.5	Y (1,2,3)	Y (1,2,3)
122	Placebo	Male	26	21.3	Y (1,2,3)	Y (1,2,3)
124	LGG	Female	48	21.9	Y (1,2,3)	Y (1,2,3)
127	Placebo	Female	28	24.3	Y (1,2,3)	Y (2,3)
130	LGG	Male	51	26.2	Y (1,2,3)	Y (1,2,3)
135	LGG	Female	46	18.4	Y (1,2,3)	Y (1,2,3)
137	Placebo	Female	27	24.8	Y (1,2,3)	Y (1,2,3)
147	LGG	Female	53	26.6	Y (1,2,3)	N
155	LGG	Male	47	25.6	Y (1,2,3)	Y (1,2,3)
162	LGG	Male	50	28.1	Y (1,2,3)	Y (1,2,3)
163	Placebo	Female	32	21.5	Y (1,2,3)	Y (1,2,3)
* same as in Lahti et al. PeerJ. 2013; 1:e32.
#optimized signal extraction method
1	analysis at time point 1
2	analysis at time point 2
3	analysis at time point 3
