# Supplementary material for: Faecal Metaproteomic Analysis Reveals a Personalized and Stable Functional Microbiome and Limited Effects of a Probiotic Intervention in Adults
Source: PLoS One. 2016 Apr 12;11(4):e0153294. doi: 10.1371/journal.pone.0153294 (PMC4829149; doi:10.1371/journal.pone.0153294)
Supplement: S5 Table — (XLSX) [file pone.0153294.s009.xlsx]

## Sheet: OverviewMSMSidentifications
Sample	MS/MS	ident. MS/MS	Peptide ID	Taxonomic assignment (Spectra ID)
				Total	Bacteria		Eukaryota	Archaea	NUSK*	Virus			Ratio identified spectra with taxonomic assignment
					total	phylum specific
104-1	20153	4942	4058	3499	2662	2392	697	1	139	0			0.708013
104-2	20136	5095	4434	3435	2757	2455	517	0	161	0			0.67419
104-3	20171	5809	4925	3769	3138	2758	452	0	179	0			0.648821
106-1	15148	3577	2953	2427	1870	1657	421	1	135	0			0.678502
106-2	21582	4992	4048	3388	2576	2316	682	1	129	0			0.678686
106-3	21643	5816	4845	3656	2924	2596	545	4	183	0			0.628611
107-1	15221	3285	2939	1790	1410	1229	273	1	106	0			0.544901
107-2	17265	4373	3928	2567	2163	1885	268	0	136	0			0.587011
107-3	17920	4968	4276	3084	2524	2217	357	1	202	0			0.620773
112-1	18873	5203	4463	3510	2875	2550	459	1	175	0			0.674611
112-2	19845	5707	4918	4056	3420	3053	437	3	196	0			0.710706
112-3	18903	5420	4786	3725	3130	2796	403	0	192	0			0.687269
116-1	18720	3850	3364	2702	2252	1993	316	0	134	0			0.701818
116-2	15268	3197	2639	2235	1747	1543	369	0	118	1			0.699093
116-3	20135	4746	4161	3200	2655	2384	391	1	153	0			0.674252
119-1	13462	2319	1847	1706	1350	1185	261	0	95	0			0.735662
119-2	16581	3375	2765	2590	2041	1812	428	1	120	0			0.767407
119-3	16523	3584	2885	2551	2120	1841	294	1	136	0			0.711775
122-1	21993	6569	5483	4542	3752	3330	580	1	209	0			0.691429
122-2	20611	5776	4806	4107	3272	2910	631	1	203	0			0.711046
122-3	21386	6081	5055	4312	3443	3087	674	1	194	0			0.709094
124-1	21779	5509	4767	3136	2593	2292	403	1	139	0			0.56925
124-2	21030	5932	4966	3597	3084	2692	347	0	166	0			0.606372
124-3	20366	5541	4820	3480	2865	2487	447	1	167	0			0.628045
127-1	17825	4018	3528	2545	2137	1851	274	1	133	0			0.6334
127-2	14782	2383	2142	1572	1172	1015	316	1	83	0			0.659673
127-3	18595	4130	3718	2575	2105	1847	313	2	155	0			0.623487
130-1	17516	3760	3310	2528	2014	1769	406	1	107	0			0.67234
130-2	20604	5167	4504	3618	2977	2633	478	0	163	0			0.700213
130-3	19340	4472	3929	2981	2400	2069	438	1	142	0			0.666592
135-1	21141	4080	3408	2667	1902	1689	654	1	110	0			0.653676
135-2	17881	3280	2822	1964	1556	1337	287	8	113	0			0.59878
135-3	20969	3956	3449	2335	1743	1534	474	19	99	0			0.590243
137-1	16062	2727	2485	1806	1404	1192	304	0	98	0			0.662266
137-2	19419	4508	4023	2725	2167	1839	415	0	143	0			0.604481
137-3	22179	5524	4850	3247	2744	2393	340	1	162	0			0.587799
147-1	17579	3854	3294	2715	2083	1850	486	2	144	0			0.704463
147-2	16072	2862	2428	1835	1485	1298	226	2	122	0			0.64116
147-3	17029	3648	3110	2488	1972	1723	379	1	136	0			0.682018
155-1	16316	3016	2669	2323	1868	1660	349	2	104	0			0.770225
155-2	19256	4175	3724	3000	2575	2286	265	0	160	0			0.718563
155-3	18891	4042	3596	2921	2363	2117	433	0	125	0			0.722662
162-1	20794	5613	4857	3563	3008	2617	357	4	194	0			0.634776
162-2	22434	6442	5395	4013	3370	2957	424	3	216	0			0.622943
162-3	20994	5369	4552	3288	2769	2455	331	9	179	0			0.612405
163-1	18352	4243	3695	2786	2419	2109	218	0	149	0			0.656611
163-2	17027	3746	3220	2515	2132	1867	240	1	142	0			0.671383
163-3	16356	3174	2687	2016	1667	1432	197	2	150	0			0.635161
*No unique superkingdom

## Sheet: BacterialPhylaSpectra
Sample	Firmicutes	Bacteroidetes	Actinobacteria	Proteobacteria	Verrucomicrobia	Other
104-1	68.1438	24.9164	4.51505	2.17391	0.041806	0.20903
104-2	71.2016	21.3442	5.09165	1.79226	0.244399	0.325866
104-3	74.438	18.3104	5.40247	1.5591	0.0725163	0.217549
106-1	69.2215	5.4315	23.7779	1.14665	0.06035	0.3621
106-2	68.5233	16.9689	12.3921	1.81347	0.0431779	0.259067
106-3	67.604	16.7951	13.4438	1.69492	0.154083	0.308166
107-1	78.0309	16.0293	4.14972	0.976404	0.162734	0.650936
107-2	65.4642	28.7533	4.19098	0.954907	0.159151	0.477454
107-3	65.6292	28.9129	3.87912	0.992332	0.090212	0.496166
112-1	76.3137	12.5882	9.13725	1.45098	0.117647	0.392157
112-2	70.5863	21.2905	6.71471	1.11366	0.0327547	0.262037
112-3	73.7124	16.2732	8.47639	1.00143	0.393419	0.143062
116-1	73.3567	19.8695	5.16809	0.953337	0.150527	0.501756
116-2	57.615	38.3668	2.59235	1.03694	0	0.388853
116-3	70.5117	18.9597	8.89262	1.04866	0.167785	0.419463
119-1	70.8017	25.9072	1.26582	1.77215	0	0.253165
119-2	60.1545	38.4658	0.220751	1.04857	0	0.110375
119-3	74.0902	22.9223	0.760456	1.84682	0.0543183	0.32591
122-1	65.1051	25.3453	5.67568	2.79279	0.840841	0.24024
122-2	68.1787	24.5017	4.26117	2.8866	0	0.171821
122-3	60.3499	32.07	4.276	3.07742	0.0323939	0.194363
124-1	76.3525	13.1763	8.76963	1.52705	0	0.17452
124-2	74.5542	13.6701	9.6211	1.44874	0.297177	0.408618
124-3	78.0458	13.8319	6.03136	1.28669	0.4423	0.361882
127-2	79.4089	17.6355	1.37931	0.591133	0.0985222	0.8867
127-3	74.5533	22.6854	1.24526	0.86627	0.0541419	0.59556
130-1	61.8428	24.5902	12.2103	1.13058	0	0.226116
130-2	55.8678	33.346	9.22902	1.17736	0.0379795	0.341815
130-3	62.349	22.813	13.3881	1.11165	0	0.338328
135-1	60.3316	33.807	3.25636	2.07223	0.236827	0.296033
135-2	66.8661	23.635	5.90875	2.6926	0.299177	0.598355
135-3	67.2751	24.837	4.1721	2.47718	0.847458	0.391134
137-1	79.4463	12.1644	6.7953	1.25839	0.0838926	0.251678
137-2	73.1376	16.3676	8.48287	1.41381	0.108755	0.489396
137-3	66.9453	20.6435	10.4471	1.50439	0	0.459674
155-1	54.5783	37.5904	5.06024	2.6506	0	0.120482
155-2	64.042	28.8276	4.72441	2.23097	0.0437445	0.131234
155-3	61.077	28.3892	7.41615	2.88144	0	0.236183
162-1	72.4112	20.1758	5.50248	1.52847	0.0382117	0.343905
162-2	68.1096	19.8512	9.84106	1.6909	0.0676361	0.439635
162-3	72.7088	14.5825	10.5499	1.54786	0	0.610998
163-1	60.3129	30.9625	4.03035	4.36226	0.142248	0.189663
163-2	60.6856	20.6749	13.0691	5.03482	0.160686	0.374933
163-3	74.2318	16.6899	4.88827	3.77095	0.139665	0.27933
147-1	59.5676	34.3784	4.27027	1.18919	0.27027	0.324324
147-2	50.3852	42.9122	5.0077	1.38675	0	0.308166
147-3	60.3018	31.3987	6.32618	1.39292	0	0.580383
127-1	80.9292	16.7477	1.02647	0.864398	0.0540249	0.378174
Min	50.3852	5.4315	0.220751	0.591133	0	0
Max	80.9292	42.9122	23.7779	5.03482	0.847458	1.09545
Ave	68.0281	23.1335	6.60277	1.75464	0.130017	0.350974

## Sheet: PhylaMicroarray
Sample	Firmicutes	Bacteroidetes	Actinobacteria	Proteobacteria	Verrucomicrobia	Other
104-1	72.9311	23.7498	1.49354	1.26063	0.359095	0.205902
104-2	87.8807	7.55757	2.29691	1.67405	0.220736	0.370001
104-3	78.7273	16.5716	2.44454	1.66067	0.232241	0.363624
106-1	67.7296	11.1919	16.9487	3.24391	0.241923	0.643973
106-2	79.1048	9.27511	8.85446	2.08814	0.254156	0.423298
106-3	83.1709	6.30573	7.78587	2.05979	0.226725	0.451016
107-1	88.9014	8.82477	0.909615	0.652069	0.259727	0.452424
107-2	90.8014	5.06688	2.00088	1.29674	0.238576	0.595504
107-3	85.4376	12.1779	0.757166	0.925576	0.392538	0.309211
112-1	92.5307	3.7861	1.08866	1.43463	0.859857	0.300061
112-2	82.0533	12.4073	2.45598	2.15105	0.458594	0.473834
112-3	73.7481	19.9634	2.16771	2.9839	0.432023	0.704808
116-1	90.697	6.07802	0.792565	1.3981	0.774689	0.259637
116-2	88.3547	5.82865	1.96746	2.78303	0.441888	0.62431
116-3	85.4402	8.37742	1.85599	3.11789	0.522016	0.686428
119-1	93.6686	3.99628	0.632608	1.18909	0.214878	0.298534
119-2	91.6606	5.81248	0.645191	1.30122	0.257407	0.323146
119-3	92.8974	4.21689	0.782975	1.45801	0.29073	0.354022
122-1	64.3197	16.949	13.6447	3.58198	0.625719	0.878881
122-2	73.5919	15.5949	5.20295	4.33934	0.173346	1.09755
122-3	69.0493	16.6225	9.36019	3.83986	0.164477	0.963702
124-1	88.566	5.48444	3.5121	1.01997	1.22392	0.193541
124-2	79.5022	7.99486	8.27548	2.62913	1.04314	0.555242
124-3	80.3728	10.2044	5.12922	2.73512	0.99309	0.565346
127-2	77.0923	19.0186	1.07809	2.13254	0.142359	0.536148
127-3	77.7011	16.4635	1.58211	3.046	0.347043	0.860257
130-1	83.8506	5.92943	8.3471	1.18267	0.287287	0.402882
130-2	78.7346	13.9882	5.65905	1.1673	0.163124	0.287775
130-3	82.2056	7.97938	8.36629	0.883075	0.303176	0.262447
135-1	68.8518	28.1412	1.08962	0.872005	0.871616	0.173758
135-2	88.0126	8.65289	1.46512	0.866993	0.802779	0.199594
135-3	82.22	10.4714	2.93341	3.10515	0.49467	0.775339
137-1	82.1508	11.9343	3.32124	1.82581	0.244256	0.523564
137-2	72.7104	19.636	5.43216	1.53211	0.2587	0.430699
137-3	81.6686	13.7859	2.77954	1.13653	0.255596	0.373794
155-1	65.659	31.0384	2.12739	0.848355	0.133642	0.193204
155-2	91.0428	3.47422	3.62899	1.32527	0.242184	0.286502
155-3	79.5913	16.269	2.75447	0.955992	0.203039	0.226195
162-1	91.5987	2.30697	4.42058	1.19763	0.172229	0.303922
162-2	90.6345	2.53275	5.34084	0.991682	0.247061	0.253194
162-3	89.1037	2.63803	7.02072	0.798294	0.198381	0.240901
163-1	85.5189	6.22684	3.88241	3.10945	0.473282	0.789125
163-2	88.4767	6.42614	1.7507	2.48157	0.236194	0.628746
163-3	83.3257	8.88977	4.79209	1.96732	0.582346	0.442727
