# Supplementary material for: Faecal Metaproteomic Analysis Reveals a Personalized and Stable Functional Microbiome and Limited Effects of a Probiotic Intervention in Adults
Source: PLoS One. 2016 Apr 12;11(4):e0153294. doi: 10.1371/journal.pone.0153294 (PMC4829149; doi:10.1371/journal.pone.0153294)
Supplement: S7 Table — (CSV) [file pone.0153294.s011.csv]

L3	Hierarchy_L3	104-1	104-2	104-3	106-1	106-2	106-3	107-1	107-2	107-3	112-1	112-2	112-3	116-1	116-2	116-3	119-1	119-2	119-3	122-1	122-2	122-3	124-1	124-2	124-3	127-1	127-2	127-3	130-1	130-2	130-3	135-1	135-2	135-3	137-1	137-2	137-3	147-1	147-2	147-3	155-1	155-2	155-3	162-1	162-2	162-3	163-1	163-2	163-3
Module_1	ethanol production (formate pathway)	1	2	3	2	4	5	1	0	3	2	10	3	4	0	15	0	3	0	5	4	1	5	9	3	0	0	1	6	4	4	3	5	3	1	1	6	0	2	1	2	7	6	0	12	3	1	6	4
Module_2	ethanol production (CO2 pathway)	0	0	0	0	0	0	0	0	0	0	0	0	0	0	0	0	0	0	0	0	0	0	0	0	0	0	0	0	0	0	0	0	0	0	0	0	0	0	0	0	0	0	0	0	0	0	0	0
Module_3	acetylglucosamine degradation	0	0	0	0	0	0	0	0	0	0	0	0	0	0	0	0	0	0	0	0	0	0	0	0	0	0	0	0	0	0	0	0	0	0	0	0	0	0	0	0	0	0	0	0	0	0	0	0
Module_4	acetylneuraminate and acetylmannosamine degradation	0	0	0	0	0	0	0	0	0	0	0	0	0	0	0	0	0	0	0	0	0	0	0	0	0	0	0	0	0	0	0	0	0	0	0	0	0	0	0	0	0	0	0	0	0	0	0	0
Module_5	urea degradation	0	0	0	0	0	0	0	0	0	0	0	0	0	0	0	0	0	0	0	0	0	0	0	0	0	0	0	0	0	0	0	0	0	0	0	0	0	0	0	0	0	0	0	0	0	0	0	0
Module_6	phenylalanine degradation	0	0	0	0	0	0	0	0	0	0	0	0	0	0	0	0	0	0	0	0	0	0	0	0	0	0	0	0	0	0	0	0	0	0	0	0	0	0	0	0	0	0	0	0	0	0	0	0
Module_7	tyrosine degradation (hydroxyphenylacetaldehyde pathway)	0	0	0	0	0	0	0	0	0	0	0	0	0	0	0	0	0	0	0	0	0	0	0	0	0	0	0	0	0	0	0	0	0	0	0	0	0	0	0	0	0	0	0	0	0	0	0	0
Module_8	tryptophan degradation	2	7	5	1	11	9	3	1	5	7	8	10	6	2	5	2	7	3	5	5	7	11	14	9	7	6	5	5	5	8	4	4	5	3	2	5	11	9	7	3	5	3	3	11	8	5	6	8
Module_9	tyrosine degradation (phenol pathway)	0	0	0	0	0	0	0	0	0	0	0	0	0	0	0	0	0	0	0	0	0	0	0	0	0	0	0	0	0	0	0	0	0	0	0	0	0	0	0	0	0	0	0	0	0	0	0	0
Module_10	methionine degradation (cysteine pathway)	0	0	0	0	0	0	0	0	0	0	0	0	0	0	0	0	0	0	0	0	0	0	0	0	0	0	0	0	0	0	0	0	0	0	0	0	0	0	0	0	0	0	0	0	0	0	0	0
Module_11	methionine degradation (mercaptan pathway)	0	1	1	0	0	3	1	2	0	2	3	2	0	0	1	1	1	0	3	3	1	2	3	2	2	1	2	0	0	4	0	0	0	0	4	5	0	1	4	0	0	1	1	2	2	1	2	2
Module_12	cysteine biosynthesis/homocysteine degradation	0	0	0	0	0	0	0	0	0	0	0	0	0	0	0	0	0	0	0	0	0	0	0	0	0	0	0	0	0	0	0	0	0	0	0	0	0	0	0	0	0	0	0	0	0	0	0	0
Module_13	cysteine degradation	0	0	0	0	0	0	0	0	0	0	0	0	0	0	0	0	0	0	0	0	0	0	0	0	0	0	0	0	0	0	0	0	0	0	0	0	0	0	0	0	0	0	0	0	0	0	0	0
Module_14	lysine degradation (cadaverine pathway)	0	0	0	0	0	0	0	0	0	0	0	0	0	0	0	0	0	0	0	0	0	0	0	0	0	0	0	0	0	0	0	0	0	0	0	0	0	0	0	0	0	0	0	0	0	0	0	0
Module_15	glycocholate degradation	0	0	0	0	0	0	0	0	0	0	0	0	0	0	0	0	0	0	0	0	0	0	0	0	0	0	0	0	0	0	0	0	0	0	0	0	0	0	0	0	0	0	0	0	0	0	0	0
Module_16	trehalose degradation	0	0	0	0	0	0	0	0	0	0	0	0	0	0	0	0	0	0	0	0	0	0	0	0	0	0	0	0	0	0	0	0	0	0	0	0	0	0	0	0	0	0	0	0	0	0	0	0
Module_17	sucrose degradation	0	0	0	0	0	0	0	0	0	0	0	0	0	0	0	0	0	0	0	0	0	0	0	0	0	0	0	0	0	0	0	0	0	0	0	0	0	0	0	0	0	0	0	0	0	0	0	0
Module_18	lactose and galactose degradation (PTS)	0	0	0	0	0	0	0	0	0	0	0	0	0	0	0	0	0	0	0	0	0	0	0	0	0	0	0	0	0	0	0	0	0	0	0	0	0	0	0	0	0	0	0	0	0	0	0	0
Module_19	lactose degradation	1	7	12	13	12	14	6	15	10	9	14	7	9	4	15	3	10	6	14	11	8	4	10	3	11	2	10	7	4	6	2	2	3	2	4	3	4	3	9	6	12	7	1	6	7	3	4	2
Module_20	maltose degradation	0	0	0	0	0	0	0	0	0	0	0	0	0	0	0	0	0	0	0	0	0	0	0	0	0	0	0	0	0	0	0	0	0	0	0	0	0	0	0	0	0	0	0	0	0	0	0	0
Module_21	melibiose degradation	7	13	8	8	3	2	1	3	5	22	29	26	10	0	11	2	6	4	11	10	11	1	2	11	9	4	11	8	7	2	3	0	0	0	6	4	5	2	4	9	10	3	8	12	5	1	1	0
Module_22	sucrose degradation (Actinobacteria)	0	0	0	0	0	0	0	0	0	0	0	0	0	0	0	0	0	0	0	0	0	0	0	0	0	0	0	0	0	0	0	0	0	0	0	0	0	0	0	0	0	0	0	0	0	0	0	0
Module_23	chondroitin sulfate and dermatan sulfate degradation	0	0	0	0	0	0	0	0	0	0	0	0	0	0	0	0	0	0	0	0	0	0	0	0	0	0	0	0	0	0	0	0	0	0	0	0	0	0	0	0	0	0	0	0	0	0	0	0
Module_24	allose degradation	0	0	0	0	0	0	0	0	0	0	0	0	0	0	0	0	0	0	0	0	0	0	0	0	0	0	0	0	0	0	0	0	0	0	0	0	0	0	0	0	0	0	0	0	0	0	0	0
Module_25	arabinose degradation	36	45	39	44	47	41	29	39	48	39	46	34	38	28	52	17	16	24	42	41	43	38	44	38	34	31	32	55	59	48	36	28	39	23	28	40	32	32	22	40	47	48	41	79	57	31	37	20
Module_26	xylose degradation	20	17.5	19	23.5	25	30	11	13.5	20.5	20.5	22.5	19.5	14	11	21	3	7.5	7.5	22	21	25	22	24.5	15	6.5	5	10	14.5	12	13	3	3	2.5	10.5	16.5	27	15.5	0	13	10	20	18.5	27.5	40	38	16	18	10
Module_27	galactose degradation (Leloir pathway)	0	0	0	0	0	0	0	0	0	0	0	0	0	0	0	0	0	0	0	0	0	0	0	0	0	0	0	0	0	0	0	0	0	0	0	0	0	0	0	0	0	0	0	0	0	0	0	0
Module_28	alpha-D-glucose and alpha-D-glucose 1-phosphate degradation	0	0	0	0	0	0	0	0	0	0	0	0	0	0	0	0	0	0	0	0	0	0	0	0	0	0	0	0	0	0	0	0	0	0	0	0	0	0	0	0	0	0	0	0	0	0	0	0
Module_29	fructose degradation	0	0	0	0	0	0	0	0	0	0	0	0	0	0	0	0	0	0	0	0	0	0	0	0	0	0	0	0	0	0	0	0	0	0	0	0	0	0	0	0	0	0	0	0	0	0	0	0
Module_30	rhamnose degradation	0	0	0	0	0	0	0	0	0	0	0	0	0	0	0	0	0	0	0	0	0	0	0	0	0	0	0	0	0	0	0	0	0	0	0	0	0	0	0	0	0	0	0	0	0	0	0	0
Module_31	ribose degradation	0	0	0	0	0	0	0	0	0	0	0	0	0	0	0	0	0	0	0	0	0	0	0	0	0	0	0	0	0	0	0	0	0	0	0	0	0	0	0	0	0	0	0	0	0	0	0	0
Module_32	mannose degradation	0	0	0	0	0	0	0	0	0	0	0	0	0	0	0	0	0	0	0	0	0	0	0	0	0	0	0	0	0	0	0	0	0	0	0	0	0	0	0	0	0	0	0	0	0	0	0	0
Module_33	starch degradation	3	12	8	8	10	6	1	1	1	16	21	19	16	5	14	0	0	0	9	1	3	9	12	15	1	1	1	5	5	1	0	0	0	0	0	17	6	5	2	0	6	5	9	7	1	6	19	6
Module_34	fructan degradation	0	0	0	0	0	0	0	0	0	0	0	0	0	0	0	0	0	0	0	0	0	0	0	0	0	0	0	0	0	0	0	0	0	0	0	0	0	0	0	0	0	0	0	0	0	0	0	0
Module_35	pectin degradation	0	0	0	0	0	0	0	0	0	0	0	0	0	0	0	0	0	0	0	0	0	0	0	0	0	0	0	0	0	0	0	0	0	0	0	0	0	0	0	0	0	0	0	0	0	0	0	0
Module_36	pectin degradation - 5-dehydro-4-deoxy-D-glucuronate degradation	0	0	0	0	0	0	0	0	0	0	0	0	0	0	0	0	0	0	0	0	0	0	0	0	0	0	0	0	0	0	0	0	0	0	0	0	0	0	0	0	0	0	0	0	0	0	0	0
Module_37	glycogen metabolism	0	0	0	0	0	0	0	0	0	0	0	0	0	0	0	0	0	0	0	0	0	0	0	0	0	0	0	0	0	0	0	0	0	0	0	0	0	0	0	0	0	0	0	0	0	0	0	0
Module_38	PHB production	0	0	0	0	0	0	0	0	0	0	0	0	0	0	0	0	0	0	0	0	0	0	0	0	0	0	0	0	0	0	0	0	0	0	0	0	0	0	0	0	0	0	0	0	0	0	0	0
Module_39	glucarate degradation	0	0	0	0	0	0	0	0	0	0	0	0	0	0	0	0	0	0	0	0	0	0	0	0	0	0	0	0	0	0	0	0	0	0	0	0	0	0	0	0	0	0	0	0	0	0	0	0
Module_40	galactarate degradation	0	0	0	0	0	0	0	0	0	0	0	0	0	0	0	0	0	0	0	0	0	0	0	0	0	0	0	0	0	0	0	0	0	0	0	0	0	0	0	0	0	0	0	0	0	0	0	0
Module_41	galactonate degradation	0	0	0	0	0	0	0	0	0	0	0	0	0	0	0	0	0	0	0	0	0	0	0	0	0	0	0	0	0	0	0	0	0	0	0	0	0	0	0	0	0	0	0	0	0	0	0	0
Module_42	D-galacturonate degradation	0	9.5	0	0	0	0	0	0	0	0	0	11	0	0	0	0	0	0	16.5	0	14.5	0	0	15	10	0	5	6.5	10	8.5	0	0	0	2.5	13	0	0	0	3	13	8	0	19	12	7.5	6	2.5	0
Module_43	ribitol degradation	0	0	0	0	0	0	0	0	0	0	0	0	0	0	0	0	0	0	0	0	0	0	0	0	0	0	0	0	0	0	0	0	0	0	0	0	0	0	0	0	0	0	0	0	0	0	0	0
Module_44	sorbitol degradation (dehydrogenase)	1	3	6	2	4	3	1	3	2	8	10	6	2	1	1	1	1	2	1	7	1	10	18	18	3	1	1	2	3	2	3	1	2	1	4	2	2	1	5	2	5	3	5	13	5	5	3	3
Module_45	mannitol degradation	0	0	0	0	0	0	0	0	0	0	0	0	0	0	0	0	0	0	0	0	0	0	0	0	0	0	0	0	0	0	0	0	0	0	0	0	0	0	0	0	0	0	0	0	0	0	0	0
Module_46	sorbitol degradation (phosphotransferase)/sorbose degradation	0	0	0	0	0	0	0	0	0	0	0	0	0	0	0	0	0	0	0	0	0	0	0	0	0	0	0	0	0	0	0	0	0	0	0	0	0	0	0	0	0	0	0	0	0	0	0	0
Module_47	arabitol degradation	0	0	0	0	0	0	0	0	0	0	0	0	0	0	0	0	0	0	0	0	0	0	0	0	0	0	0	0	0	0	0	0	0	0	0	0	0	0	0	0	0	0	0	0	0	0	0	0
Module_48	galactitol degradation	0	0	0	0	0	0	0	0	0	0	0	0	0	0	0	0	0	0	0	0	0	0	0	0	0	0	0	0	0	0	0	0	0	0	0	0	0	0	0	0	0	0	0	0	0	0	0	0
Module_49	xylitol degradation	0	0	0	0	0	0	0	0	0	0	0	0	0	0	0	0	0	0	0	0	0	0	0	0	0	0	0	0	0	0	0	0	0	0	0	0	0	0	0	0	0	0	0	0	0	0	0	0
Module_50	bifidobacterium shunt	0	0	0	0	0	0	0	0	0	0	0	0	0	0	0	0	0	0	0	0	0	0	0	0	0	0	0	0	0	0	0	0	0	0	0	0	0	0	0	0	0	0	0	0	0	0	0	0
Module_51	Glycolysis (preparatory phase)	1	0	2	0	6	3	0	0	0	0	2	0	0	0	0	0	0	0	3	0	4	0	0	0	0	0	2	2	5	3	0	0	0	0	0	2	0	0	0	0	2	1	2	2	0	0	0	0
Module_52	Glycolysis (pay-off phase)	0	28	28	20	22	20	24	25	29	31	36	27	0	15	31	16	24	15	34	29	30	38	28	20	18	17	37	28	40	23	0	0	16	19	23	0	25	15	25	0	0	0	22	28	26	30	21	17
Module_53	pentose phosphate pathway (oxidative branch)	0	0	0	0	0	0	0	0	0	0	0	0	0	0	0	0	0	0	0	0	0	0	0	0	0	0	0	0	0	0	0	0	0	0	0	0	0	0	0	0	0	0	0	0	0	0	0	0
Module_54	pyruvate dehydrogenase complex	0	0	0	0	0	0	0	0	0	0	0	0	0	0	0	0	0	0	0	0	0	0	0	0	0	0	0	0	0	0	0	0	0	0	0	0	0	0	0	0	0	0	0	0	0	0	0	0
Module_55	pyruvate:ferredoxin oxidoreductase	0	0	0	0	0	0	0	0	0	0	0	0	0	0	0	0	0	0	0	0	0	0	0	0	0	0	0	0	0	0	0	0	0	0	0	0	0	0	0	0	0	0	0	0	0	0	0	0
Module_56	pyruvate:formate lyase	23	34	41	3	34	23	16	24	26	19	40	25	26	4	28	13	10	21	31	29	18	47	60	37	26	14	38	22	44	33	18	22	16	17	31	49	12	12	23	8	32	17	13	27	23	30	24	32
Module_57	TCA cycle	0	0	0	0	0	0	0	0	0	0	0	0	0	0	0	0	0	0	0	0	0	0	0	0	0	0	0	0	0	0	0	0	0	0	0	0	0	0	0	0	0	0	0	0	0	0	0	0
Module_58	TCA cycle (Mycobacterium pathway)	0	0	0	0	0	0	0	0	0	0	0	0	0	0	0	0	0	0	0	0	0	0	0	0	0	0	0	0	0	0	0	0	0	0	0	0	0	0	0	0	0	0	0	0	0	0	0	0
Module_59	TCA cycle (Helicobacter pathway)	0	0	0	0	0	0	0	0	0	0	0	0	0	0	0	0	0	0	0	0	0	0	0	0	0	0	0	0	0	0	0	0	0	0	0	0	0	0	0	0	0	0	0	0	0	0	0	0
Module_60	Entner-Doudoroff pathway I	0	0	0	0	0	0	0	0	0	0	0	0	0	0	0	0	0	0	0	0	0	0	0	0	0	0	0	0	0	0	0	0	0	0	0	0	0	0	0	0	0	0	0	0	0	0	0	0
Module_61	pentose phosphate pathway (non-oxidative branch)	0	0	0	0	0	0	0	0	0	0	0	0	0	0	0	0	0	0	0	0	0	0	0	0	0	0	0	0	0	0	0	0	0	0	0	0	0	0	0	0	0	0	0	0	0	0	0	0
Module_62	beta-D-glucuronide and D-glucuronate degradation	0	0	0	0	0	0	0	0	0	0	0	0	0	0	0	0	0	0	0	0	0	0	0	0	0	0	0	0	0	0	0	0	0	0	0	0	0	0	0	0	0	0	0	0	0	0	0	0
Module_63	homoacetogenesis	0	0	0	0	0	0	0	0	0	0	0	0	0	0	0	0	0	0	0	0	0	0	0	0	0	0	0	0	0	0	0	0	0	0	0	0	0	0	0	0	0	0	0	0	0	0	0	0
Module_64	hydrogen metabolism	0	0	0	0	0	0	0	0	0	0	0	0	0	0	0	0	0	0	0	0	0	0	0	0	0	0	0	0	0	0	0	0	0	0	0	0	0	0	0	0	0	0	0	0	0	0	0	0
Module_65	NADH:ferredoxin oxidoreductase	0	0	0	0	0	0	0	0	0	0	0	0	0	0	0	0	0	0	0	0	0	0	0	0	0	0	0	0	0	0	0	0	0	0	0	0	0	0	0	0	0	0	0	0	0	0	0	0
Module_66	methane oxidation	0	0	0	0	0	0	0	0	0	0	0	0	0	0	0	0	0	0	0	0	0	0	0	0	0	0	0	0	0	0	0	0	0	0	0	0	0	0	0	0	0	0	0	0	0	0	0	0
Module_67	Methanogenesis - methyl-coM	0	0	0	0	0	0	0	0	0	0	0	0	0	0	0	0	0	0	0	0	0	0	0	0	0	0	0	0	0	0	0	0	0	0	0	0	0	0	0	0	0	0	0	0	0	0	0	0
Module_68	methanogenesis from carbon dioxide	0	0	0	0	0	0	0	0	0	0	0	0	0	0	0	0	0	0	0	0	0	0	0	0	0	0	0	0	0	0	0	0	0	0	0	0	0	0	0	0	0	0	0	0	0	0	0	0
Module_69	methanol conversion	0	0	0	0	0	0	0	0	0	0	0	0	0	0	0	0	0	0	0	0	0	0	0	0	0	0	0	0	0	0	0	0	0	0	0	0	0	0	0	0	0	0	0	0	0	0	0	0
Module_70	Sulfate reduction (dissimilatory)	0	0	0	0	0	0	0	0	0	0	0	0	0	0	0	0	0	0	0	0	0	0	0	0	0	0	0	0	0	0	0	0	0	0	0	0	0	0	0	0	0	0	0	0	0	0	0	0
Module_71	Sulfate reduction (assimilatory)	0	0	0	0	0	0	0	0	0	0	0	0	0	0	0	0	0	0	0	0	0	0	0	0	0	0	0	0	0	0	0	0	0	0	0	0	0	0	0	0	0	0	0	0	0	0	0	0
Module_72	mucin degradation	3	0	0	0	0	0	0	4	2.5	0	1	0	0	0	0	1	5.5	1	0	0	0	0	0	0	0	0	0	0	0	0	0	0	0	0	0	1	4.5	4.5	0	2.5	6	0	1	0	0	0	0	0
Module_73	nitrate reduction (assimilatory)	0	0	0	0	0	0	0	0	0	0	0	0	0	0	0	0	0	0	0	0	0	0	0	0	0	0	0	0	0	0	0	0	0	0	0	0	0	0	0	0	0	0	0	0	0	0	0	0
Module_74	nitrate reduction (dissimilatory)	0	0	0	0	0	0	0	0	0	0	0	0	0	0	0	0	0	0	0	0	0	0	0	0	0	0	0	0	0	0	0	0	0	0	0	0	0	0	0	0	0	0	0	0	0	0	0	0
Module_75	nitrate reduction (denitrification)	0	0	0	0	0	0	0	0	0	0	0	0	0	0	0	0	0	0	0	0	0	0	0	0	0	0	0	0	0	0	0	0	0	0	0	0	0	0	0	0	0	0	0	0	0	0	0	0
Module_76	anaerobic fatty acid beta-oxidation	0	0	0	0	0	0	0	0	0	0	0	0	0	0	0	0	0	0	0	0	0	0	0	0	0	0	0	0	0	0	0	0	0	0	0	0	0	0	0	0	0	0	0	0	0	0	0	0
Module_77	glycerol degradation (propanediol pathway)	0	0	0	0	0	0	0	0	0	0	0	0	0	0	0	0	0	0	0	0	0	0	0	0	0	0	0	0	0	0	0	0	0	0	0	0	0	0	0	0	0	0	0	0	0	0	0	0
Module_78	glycerol degradation (dihydroxyacetone pathway)	1	1	2	0	1	1	0	0	0	0	2	0	0	0	0	0	0	0	3	0	2	0	0	0	0	0	1	1	2	2	0	1	0	0	0	1	0	0	0	0	1	1	1	1	0	0	0	0
Module_79	glycerol degradation (glycerol kinase pathway)	0	0	0	0	0	0	0	0	0	0	0	0	0	0	0	0	0	0	0	0	0	0	0	0	0	0	0	0	0	0	0	0	0	0	0	0	0	0	0	0	0	0	0	0	0	0	0	0
Module_80	glyoxylate bypass	0	0	0	0	0	0	0	0	0	0	0	0	0	0	0	0	0	0	0	0	0	0	0	0	0	0	0	0	0	0	0	0	0	0	0	0	0	0	0	0	0	0	0	0	0	0	0	0
Module_81	triacylglycerol degradation	0	0	0	0	0	0	0	0	0	0	0	0	0	0	0	0	0	0	0	0	0	0	0	0	0	0	0	0	0	0	0	0	0	0	0	0	0	0	0	0	0	0	0	0	0	0	0	0
Module_82	acetate to acetyl-CoA	5	3	2	1	3	4	1	1	1	0	2	1	0	1	1	0	4	0	3	3	2	0	0	0	1	1	2	0	0	1	1	0	0	0	2	1	2	1	0	4	2	5	2	1	0	1	0	1
Module_83	acetyl-CoA to acetate	11	10.5	11.5	1	10	12.5	1	5.5	6.5	8.5	15	15.5	7	2	4.5	4	12	11.5	23.5	13.5	12	12.5	18	18	12	0	10	8.5	17	19	9	12	8	10	14.5	12.5	7	3.5	8.5	2	8	4.5	25	17.5	19.5	17	14	8
Module_84	acetyl-CoA to crotonyl-CoA	0	0	0	0	0	0	0	0	0	0	0	0	0	0	0	0	0	0	0	0	0	0	0	0	0	0	0	0	0	0	0	0	0	0	0	0	0	0	0	0	0	0	0	0	0	0	0	0
Module_85	Crotonyl-coA from succinate	0	0	0	0	0	0	0	0	0	0	0	0	0	0	0	0	0	0	0	0	0	0	0	0	0	0	0	0	0	0	0	0	0	0	0	0	0	0	0	0	0	0	0	0	0	0	0	0
Module_86	butyrate production via transferase	0	0	0	0	0	0	0	0	0	0	0	0	0	0	0	0	0	0	0	0	0	0	0	0	0	0	0	0	0	0	0	0	0	0	0	0	0	0	0	0	0	0	0	0	0	0	0	0
Module_87	butyrate production via kinase	0	0	0	0	0	0	0	0	0	0	0	0	0	0	0	0	0	0	0	0	0	0	0	0	0	0	0	0	0	0	0	0	0	0	0	0	0	0	0	0	0	0	0	0	0	0	0	0
Module_88	formate conversion	0	0	0	0	0	0	0	0	0	0	0	0	0	0	0	0	0	0	0	0	0	0	0	0	0	0	0	0	0	0	0	0	0	0	0	0	0	0	0	0	0	0	0	0	0	0	0	0
Module_89	lactate production	0	0	0	0	0	0	0	0	0	0	0	0	0	0	0	0	0	0	0	0	0	0	0	0	0	0	0	0	0	0	0	0	0	0	0	0	0	0	0	0	0	0	0	0	0	0	0	0
Module_90	lactate consumption	0	0	0	0	0	0	0	0	0	0	0	0	0	0	0	0	0	0	0	0	0	0	0	0	0	0	0	0	0	0	0	0	0	0	0	0	0	0	0	0	0	0	0	0	0	0	0	0
Module_91	propionate production (acrylate pathway)	0	0	0	0	0	0	0	0	0	0	0	0	0	0	0	0	0	0	0	0	0	0	0	0	0	0	0	0	0	0	0	0	0	0	0	0	0	0	0	0	0	0	0	0	0	0	0	0
Module_92	propionate production (succinate pathway)	0	0	0	0	0	0	0	0	0	0	0	0	0	0	0	0	0	0	0	0	0	0	0	0	0	0	0	0	0	0	0	0	0	0	0	0	0	0	0	0	0	0	0	0	0	0	0	0
Module_93	propionate production (propanediol pathway)	2	3.5	3	0	0	0	0	4	2.5	2	2	5	0	0	0	1.5	0.5	2.5	0	3	0	0	0	2	3	0	1.5	1.5	0	1.5	0	0	0	0	0	0	0	0	0	4	1	0	0	0	0	2.5	0	1
Module_94	Fucose degradation	0	0	0	0	0	0	0	0	0	0	0	0	0	0	0	0	0	0	0	0	0	0	0	0	0	0	0	0	0	0	0	0	0	0	0	0	0	0	0	0	0	0	0	0	0	0	0	0
Module_95	propionate production via kinase	0	0	0	0	0	0	0	0	0	0	0	0	0	0	0	0	0	0	0	0	0	0	0	0	0	0	0	0	0	0	0	0	0	0	0	0	0	0	0	0	0	0	0	0	0	0	0	0
Module_96	propionate production via transferase	6	5	8	4	7	8	1	2	5	5	3	7	2	2	2	2	5	3	1	6	5	2	5	4	2	2	5	1	5	2	0	1	2	1	1	2	3	4	2	4	6	5	1	1	3	6	5	5
Module_97	Succinate production	2	0	1	0	0	2	0	0	0	0	1	0	0	1	0	0	0	0	2	3	2	0	0	1	0	0	0	0	1	0	1	2	2	0	0	1	0	0	0	0	1	1	3	1	0	0	0	0
Module_98	Propionate conversion to succinate	0	0	0	0	0	0	0	0	0	0	0	0	0	0	0	0	0	0	0	0	0	0	0	0	0	0	0	0	0	0	0	0	0	0	0	0	0	0	0	0	0	0	0	0	0	0	0	0
Module_99	catalase	3	2	1	0	1	1	0	3	0	4	9	4	2	1	2	4	3	2	3	4	3	0	0	1	0	0	1	1	1	0	0	0	1	0	0	0	1	2	1	2	2	3	2	0	0	3	1	0
Module_100	peroxidase	0	0	0	0	0	0	0	0	0	0	0	0	0	0	0	0	0	0	0	0	0	0	0	0	0	0	0	0	0	0	0	0	0	0	0	0	0	0	0	0	0	0	0	0	0	0	0	0
Module_101	superoxide dismutase	0	0	0	0	0	0	0	0	0	0	0	0	0	0	0	0	0	0	0	0	0	0	0	0	0	0	0	0	0	0	0	0	0	0	0	0	0	0	0	0	0	0	0	0	0	0	0	0
Module_102	superoxide reductase	0	0	0	0	0	0	0	0	0	0	0	0	0	0	0	0	0	0	0	0	0	0	0	0	0	0	0	0	0	0	0	0	0	0	0	0	0	0	0	0	0	0	0	0	0	0	0	0
[truncated: 1 more columns]
