# Supplementary material for: Faecal Metaproteomic Analysis Reveals a Personalized and Stable Functional Microbiome and Limited Effects of a Probiotic Intervention in Adults
Source: PLoS One. 2016 Apr 12;11(4):e0153294. doi: 10.1371/journal.pone.0153294 (PMC4829149; doi:10.1371/journal.pone.0153294)
Supplement: S9 Table — (TXT) [file pone.0153294.s013.txt]

Genus-like taxa [%]	Average	104-1	104-2	104-3	106-1	106-2	106-3	107-1	107-2	107-3	112-1	112-2	112-3	116-1	116-2	116-3	119-1	119-2	119-3	122-1	122-2	122-3	124-1	124-2	124-3	127-2	127-3	130-1	130-2	130-3	135-1	135-2	135-3	137-1	137-2	137-3	155-1	155-2	155-3	162-1	162-2	162-3	163-1	163-2	163-3
Ruminococcus obeum et rel.	15.57601222	7.233214616	13.89514485	10.69994351	9.051402107	14.14981413	12.67230106	15.10256228	22.56018275	19.18397514	12.44443666	12.72371639	9.758977796	18.98997871	15.87314991	16.66603446	24.93690017	25.59707881	27.57590855	12.22755897	17.33437961	15.82104629	11.38398396	9.057525948	8.949196983	13.30444016	13.96741107	10.58302975	13.03005021	13.32383519	8.330322918	15.30260114	13.85622301	13.32353833	10.9231295	13.96675296	12.59491163	23.59008003	12.0323126	39.41047349	27.44960146	18.02610803	10.54318464	18.81690541	19.08121237
Faecalibacterium prausnitzii et rel.	10.22367242	18.14305803	17.12985422	11.71387883	14.95495969	14.27607992	13.39245561	17.03975539	5.917526379	11.87268987	11.54574591	7.253473826	9.956591071	11.1147212	8.382664822	4.222884539	1.917776246	0.932235659	1.116391357	2.154160135	4.664015722	4.391874325	10.82746811	4.317093994	9.602448481	11.33845555	5.835189236	16.11206243	19.24086543	10.66582979	17.79193011	4.133287098	3.831890906	19.46308386	12.17215062	16.78910494	11.7781538	10.07114952	21.46787661	2.277624547	7.816065932	20.03426681	7.551183851	6.180538471	8.451073761
Coprococcus eutactus et rel.	8.509229577	3.76035932	9.481432264	7.321135718	3.578891017	4.564247963	4.538592593	13.49659615	23.8307887	13.14000749	6.949482302	5.741759641	3.329772912	12.25569639	7.923356948	10.43662875	13.13691107	17.59968126	20.80591304	3.945137624	5.209664861	5.906597737	6.051376568	5.488870239	4.653134991	3.219146604	3.777630227	4.691115414	5.71375471	11.71949395	5.046997083	9.016634343	5.792219534	2.926279681	4.959580383	3.513430038	12.12524719	19.0687325	10.74068108	11.2902353	12.67661258	8.603695076	6.158973818	12.97391185	7.245694461
Bacteroides vulgatus et rel.	4.417061442	15.94523592	3.850881713	10.35068108	6.057687815	4.543613614	1.392739866	3.715228481	1.14063972	4.917373153	1.111336335	8.030323988	12.64376247	2.406590874	2.38042193	1.41108269	0.354131398	0.570765007	0.418593746	7.146430218	4.936792215	7.429047107	2.307992589	2.474389342	2.522436954	11.25404927	6.549058298	0.953283686	1.633785168	0.971792201	0.187686476	0.289951449	0.516888413	4.405442929	9.307826734	6.890921439	22.32760844	1.218605279	10.20172392	0.265401845	0.335199638	0.503681338	1.43523249	2.548906011	4.495480186
Bifidobacterium	3.542339005	1.236021861	1.85535765	1.989474846	16.09249675	8.139793605	7.127260667	0.765692924	1.702832761	0.556311607	0.736931204	1.823897876	1.39821046	0.465223864	1.138156923	1.196951675	0.341083712	0.335639723	0.454899904	12.88371333	4.272423609	8.547078891	3.283791467	7.695957888	4.566192691	0.520536849	0.84186064	7.791501909	5.012418247	7.549767765	0.711816175	1.057631305	1.986327132	2.903504198	5.08153543	2.453782441	1.707721359	2.88226412	2.289049439	4.121012459	5.076285301	6.759955223	3.11459136	1.129839433	4.26611953
Subdoligranulum variable at rel.	3.131967132	1.567449049	1.371567948	1.299218182	5.251107167	3.309120543	6.241657869	8.544725637	5.303324968	3.227558817	2.416654752	2.651239608	2.269965525	0.844012283	2.559487914	2.70689756	2.512546186	3.801424494	4.10422849	5.108105995	2.149632324	3.191773658	5.610104177	3.652028303	2.508018469	3.152762809	2.970939253	5.023236951	3.272016487	4.948447196	2.806859938	1.793676977	1.726642865	3.103076738	2.571031496	4.058947106	0.902137228	2.341989378	1.23851789	1.045326426	2.322564539	1.939840628	2.970841498	4.380703313	3.035145167
Dorea formicigenerans et rel.	2.858878978	2.41267748	3.286964343	2.626837334	1.539855319	1.953530134	1.726794105	2.186433135	2.168508223	2.857288284	3.439094036	3.305262562	2.814004328	3.990289988	2.495363379	3.192178516	3.744721644	3.353263201	3.059357632	2.285609657	2.279279643	1.984342146	1.997439595	1.851619355	1.963943941	2.594239454	2.408440461	4.51625161	4.761349431	5.412455057	2.287629921	2.728839164	3.174737921	1.728633657	2.372718537	1.911392638	2.985072939	3.495472493	2.768008389	4.290286015	4.969662691	3.827414192	2.269062137	2.413204192	2.361146149
Anaerostipes caccae et rel.	2.453203659	1.816270907	3.302754002	3.835688639	2.251809943	1.407269557	1.938042212	3.10572584	2.575848283	2.677493218	2.426306539	2.234582644	2.631290735	2.928081173	1.612977764	2.688337578	3.766380075	3.102132054	2.232963324	2.663379281	2.55236105	2.757776612	1.57041732	1.372675844	1.185340851	2.840535904	2.602134902	3.423524489	2.222893371	3.400527559	1.137180514	1.469883308	1.104112295	2.431305219	1.603231244	2.393480493	1.387836855	3.710442545	1.68650697	4.530624671	4.5002745	3.333071372	2.295130444	1.791818773	1.440540122
Oscillospira guillermondii et rel.	2.321422212	1.547766755	0.652174523	1.366550834	0.963983437	0.765793052	1.142478817	1.138865048	1.119214023	1.079562539	4.114341242	4.469917772	2.274370237	1.946006937	1.839271978	3.015869753	0.91345602	0.872723484	0.592649518	1.631185631	3.529537696	1.69163151	2.676444679	2.919825494	2.772055061	1.027570521	3.51833774	0.641125159	1.011177019	0.607549327	7.358841024	11.40021438	4.535147332	1.299583434	1.250891827	1.297079396	0.618251175	0.903567836	1.157278611	0.92966161	1.957653536	2.041879869	5.521267607	4.372742572	5.657081306
Clostridium symbiosum et rel.	2.252551402	1.598597592	2.507869387	1.741714668	1.831468089	2.448518528	1.966054972	2.347207856	1.36236537	2.772702262	2.408866863	2.080281632	2.163492128	4.105638567	7.058439252	4.599044496	2.678060485	1.958936327	2.007701301	2.140139728	2.369188078	2.192151256	1.620852493	1.522867809	1.468516096	2.291577103	2.339300889	1.596542246	1.760590649	0.999825221	1.530500983	1.623673869	2.227583905	3.47905949	1.593685272	2.286928509	1.710304892	1.852301212	1.878558199	1.38928299	2.013404705	1.347906107	2.591536226	2.763356569	2.885667414
Outgrouping clostridium cluster XIVa	2.159018419	0.856152664	0.77606604	0.920955497	1.24114559	1.85740215	1.686687501	1.010321276	0.910847976	0.665552953	0.940045367	0.938030322	1.064547346	1.052151427	0.795336903	1.061389462	9.036653685	10.01137075	9.700103398	0.828712675	0.890835084	0.823010357	0.872760199	0.739704664	0.81435844	8.973617717	5.576505054	1.003627999	0.929180621	1.017720498	1.39808177	1.277095205	0.844079175	3.444975924	1.237211573	2.021652824	2.201110946	2.074218112	3.11308506	2.171753003	2.845036345	2.760436179	0.902962827	0.856737955	0.853579914
Clostridium orbiscindens et rel.	2.135758762	3.251382356	2.8543782	3.105920223	1.103836147	1.315700187	2.614151315	1.28526498	1.320067007	1.323896734	1.658305567	1.613687317	1.324725726	1.82994083	2.72201874	2.696451741	3.067965905	3.724426803	3.154622695	2.455675833	2.149308875	2.067621063	2.744374045	3.457966725	2.735836379	1.698569258	2.132391751	2.173267865	0.937966327	1.37508591	1.445645179	2.479778465	2.366689363	2.081189393	2.164998377	2.009653463	1.311147007	1.144792127	1.762498205	1.18397918	1.326911673	1.476639634	4.044996208	2.709399045	2.570261696
Lachnospira pectinoschiza et rel.	1.805251375	1.376862824	2.480676608	2.160618575	1.224915955	2.729875913	0.958373133	0.84860401	1.426762428	1.24475897	2.300902249	2.483190319	2.280372938	0.547378989	0.543393129	0.665209633	1.083243802	2.321318677	1.174842458	0.632597775	0.849212454	0.718588597	2.664850056	5.113279166	3.607755742	2.25254141	2.661197836	3.817974484	2.813653381	3.65014989	1.576884957	1.727716489	2.622991906	1.642354644	1.738509514	2.457933442	1.194422516	1.891608926	1.292033817	0.682722296	0.82126194	1.016890644	1.179478508	1.539585777	1.413563709
Clostridium sphenoides et rel.	1.778328491	2.283692107	2.710693834	2.234931931	1.455154548	1.087754607	1.41109249	1.301545728	1.854445548	1.531043389	2.96446761	2.375076381	1.992737579	2.709886227	2.41251607	2.948103744	1.625062307	2.125563777	2.33566935	2.384915079	2.021755364	2.310493432	1.166115041	1.142608042	1.193677145	1.911737033	1.955540113	1.411206684	1.541656065	1.387099187	1.039865557	0.83422456	1.243002484	1.771442433	1.531789065	1.690951788	1.553374294	1.601727296	1.441661551	1.66381198	1.897723677	1.729231176	1.780195246	1.531633429	1.149578679
Bryantella formatexigens et rel.	1.646125483	1.391576391	2.321376784	1.880887837	1.607040452	2.755389164	1.510767657	1.618373783	2.137366212	3.967624276	1.767002441	1.518905773	1.531189369	3.055883494	2.609313045	2.630045856	3.965291635	1.831834398	1.346416206	1.336705721	1.501340331	1.425528321	1.033777057	0.860812739	1.063944383	1.893658771	1.838968439	1.169884189	2.213109212	0.809983073	0.785089869	0.720306691	0.888949182	1.816771381	1.841292142	0.596651728	0.900271875	0.899520773	0.79774158	1.005936602	1.660652123	1.811836602	1.19159629	1.485111366	1.433796017
Butyrivibrio crossotus et rel.	1.637552623	2.158891696	1.967242134	2.428217573	1.201619527	1.597872754	1.247246193	2.017280184	1.090824994	2.274538398	2.941313113	1.973546028	2.744179118	1.600786124	1.200029783	1.373076619	0.939821342	1.111061771	1.052729847	0.948142884	1.3007293	1.066029588	3.086535129	1.596024208	1.84786319	1.817324223	1.977725807	1.362262079	1.059634522	0.893060029	1.927521926	1.781829834	1.290805228	2.791318511	2.346221003	1.654844003	1.159418999	1.124972174	1.044189512	1.194560836	1.216525824	1.264097468	1.760420654	1.731038368	1.888942907
Ruminococcus bromii et rel.	1.516374755	0.939193944	1.246624362	1.418037597	1.365022403	2.605938069	2.612932706	0.557561699	0.516917574	0.678250877	3.31525361	3.201451027	1.470419346	3.419503144	4.101627276	3.1751767	0.230913107	0.106727439	0.155563534	0.360573549	0.761807445	0.35167814	6.968822346	7.270503502	7.532661968	0.080326356	0.115651246	0.129312565	0.098087532	0.716601801	0.152348651	0.125548156	0.290683592	0.753937988	0.795899249	2.828928046	0.705192112	0.613416958	0.473759203	0.107606266	0.158719966	0.120948283	1.821174735	1.153022737	1.116162408
Sporobacter termitidis et rel.	1.504825919	0.968828451	1.08154115	0.865802502	1.181005658	1.161853594	5.690274329	0.778251612	0.636040588	0.641158643	2.500264969	2.215123006	1.624220452	1.622163546	1.809004309	1.484385196	0.453083747	0.549240723	0.485469114	1.154856164	1.179354276	1.037962719	4.555966964	3.931653501	3.291209807	0.708671499	1.250759562	0.52861686	0.662383098	0.67710828	1.089802555	3.588551823	2.12249104	0.846765442	0.67156098	1.893288573	0.303125395	0.696606416	0.697777033	0.517845602	0.643528817	0.683531179	3.313632713	1.86397666	2.553601875
Uncultured Clostridiales I	1.455554656	0.859978032	0.540910571	0.758017774	1.067035212	0.689209232	1.214663567	1.068065244	1.523719674	1.49582218	0.336253581	0.523627966	0.781728065	0.290647913	0.78086815	0.748140141	0.330951624	0.374801862	0.402136353	0.981282056	1.221942343	1.060698721	1.735031889	1.914068845	1.447841674	0.80941978	1.159413125	1.620869926	0.813625168	0.783022603	0.694748132	10.54449527	11.48819755	1.910210784	4.918346421	1.431756349	0.229930085	0.318157094	0.286227355	0.326432141	0.275957571	0.429721464	1.503415508	1.366762289	0.986253585
Clostridium cellulosi et rel.	1.403251571	1.631982385	1.54596241	1.289120304	1.088973961	1.052033476	1.480741397	0.496967524	0.603230337	0.844009734	3.523485249	2.699213585	1.911473482	1.370327638	1.777989969	1.487823603	0.331499726	0.404506147	0.389182667	0.978586347	0.963726359	0.93850336	3.363768757	3.143917467	2.584859771	0.535897672	0.897987611	0.889108721	1.240818468	1.050174165	0.922183234	3.673262698	2.55413651	0.732609571	0.896244522	1.517560228	0.58956705	0.91005866	0.772796472	0.596010577	0.384811701	0.655015801	2.936696763	1.704571165	2.38167189
Clostridium leptum et rel.	1.35143042	1.083384726	1.133736692	0.957772355	1.219204517	1.117528638	0.756635656	0.456994946	0.513668061	0.548546719	3.355183976	3.29630563	1.554253955	2.685904848	3.061760627	2.417364359	0.395565342	0.343890303	0.320700729	1.078887815	0.845187761	0.958331351	4.5575166	4.88428197	4.388482548	0.387328881	0.916008845	0.403172271	0.395656851	0.312611229	0.46773845	1.174251608	1.125495307	0.497039647	0.29953504	1.914496561	0.191326887	0.574469271	0.414950984	0.704879541	0.815080026	0.824660386	2.033512764	1.516002297	2.563631492
Streptococcus bovis et rel.	1.346715198	4.460544437	2.497567345	4.907942799	0.426711239	0.893695273	3.690552933	1.896652846	1.299660146	1.712204211	0.827821078	0.772838894	0.724888688	0.364614024	0.469583912	0.779343638	1.978326221	0.544599947	0.429942071	1.798116074	0.686097326	0.892832777	0.573998459	0.54603585	1.228354229	0.488014742	1.69787261	5.858624115	0.371061873	1.953680411	0.284865057	0.458332809	1.092739331	1.922536993	2.098880426	2.286026308	0.302602434	0.517820743	0.349957246	0.373836346	0.357891816	0.554529601	2.435263583	0.781815849	0.666192004
Ruminococcus callidus et rel.	1.298178805	0.550809152	0.776686971	0.987579002	1.088961907	1.435227632	1.295470042	0.563805345	0.398497329	0.593495923	6.043137158	3.206654962	3.865398897	2.530943989	1.491348968	2.731227895	0.26223737	0.211499433	0.230743999	0.772774581	0.945016225	1.069670975	1.216085925	1.696012614	1.201331209	0.62693011	1.123114062	0.465615556	0.525356865	2.24983918	1.075308955	0.576731607	0.782197347	0.642711514	0.610193355	0.820414696	1.035054128	1.721026055	2.910687161	1.522774733	0.534588149	2.449633467	0.581524202	0.661359547	1.040189253
Prevotella melaninogenica et rel.	1.291476502	0.187395135	0.243332696	0.250890866	0.431584312	0.287533462	0.813399098	0.182095991	0.22480877	0.356554421	0.22860424	0.356141558	0.494232002	0.177480474	0.457367986	0.394991904	0.19098085	0.245362553	0.239090816	0.593194573	0.745654997	0.65385557	0.217392478	0.387940067	0.389724568	0.3665256	0.528307144	1.483073273	7.641444424	3.988565933	22.29715952	4.688835812	3.029983858	0.522614038	0.515731335	0.599697646	0.145003569	0.329590433	0.15707086	0.232392564	0.196628905	0.173347998	0.47896668	0.387956285	0.312460849
Eubacterium ventriosum et rel.	1.258372658	1.396550393	1.320790623	1.685486968	0.335748666	0.309274426	0.252348193	0.955655529	0.584724476	0.86161378	1.574240047	1.131974124	0.847920642	1.339924035	2.34420017	2.442089875	1.99548002	1.650213267	0.988628676	0.331232029	0.501575479	0.46519714	0.400257493	0.392410807	0.38559816	0.97258169	1.089385177	3.64098562	2.823864692	3.371260383	2.001122321	1.536395825	0.953397355	0.905090664	0.548102573	0.4475285	0.473750587	1.334081792	0.555425239	0.344073024	1.408475906	1.256320067	3.269607036	2.51204297	1.431770517
Clostridium nexile et rel.	1.247238078	0.449224723	0.566093476	0.573251521	1.232051425	2.73950967	1.618075853	0.524482888	0.704054956	0.523078624	1.280655985	1.697446854	1.036344245	1.444745888	0.959700933	2.377984461	0.447704419	0.366932931	0.411911925	1.549755227	1.865717106	1.581526182	0.71535256	0.656836629	0.777468069	1.707401367	1.343698842	0.87630408	0.877153869	0.463681554	1.57977026	2.194807819	3.01817568	0.580552934	0.479713465	0.45308655	1.987277119	1.660643013	2.186439121	3.114691401	2.032100732	2.570823128	0.501484807	0.550898444	0.599864691
Allistipes et rel.	1.197126713	0.809480214	0.588139759	0.886176723	1.067862359	1.264662508	1.556105299	1.447213864	1.703296158	1.876391455	0.988253902	1.156134319	2.464887196	1.253855324	0.858218979	1.117917459	0.796562855	1.072382467	0.756543302	3.312338354	1.924842077	1.665485265	0.925812778	1.531469415	2.193644137	1.24603148	2.399093955	0.776354876	0.717060115	0.622825858	0.264010812	0.483456559	1.279086335	1.505763711	2.001899823	1.472582699	1.299877464	0.305345371	1.447310988	0.256793624	0.271000419	0.268117647	0.980208499	0.845786041	1.013292941
Eubacterium hallii et rel.	1.053733252	0.945350438	0.844595087	0.691280519	0.798696376	0.58869859	0.875365447	1.32998012	1.051249251	1.172518247	0.848100599	0.786940487	0.616013098	1.514197617	0.516469023	1.22091881	1.731406304	1.667637116	1.576775505	0.875228294	0.758282045	0.722183622	0.722308655	0.84395519	0.642690409	0.597534546	0.596471647	1.46982734	1.20014588	1.425600896	1.178338007	1.761560061	1.230595101	1.18203861	0.753919717	1.513482617	0.551246446	1.221529578	0.711186897	1.838809086	1.894423068	1.768502587	0.684779261	0.72075333	0.722677571
Ruminococcus gnavus et rel.	0.911090902	0.731551279	1.731269382	1.232804066	1.072446783	2.474719661	0.602620987	0.395464861	0.338211106	0.308957429	0.571339703	0.760017037	0.847591932	0.975011475	0.871612476	0.935152968	2.020060022	1.306585649	0.777635088	0.614135072	0.661322217	0.502945559	0.977521026	0.808425991	1.00540227	0.93201769	0.717479822	0.478531242	1.385322607	0.425883613	0.635879494	0.583798769	0.581539614	0.379773669	0.286506134	0.297629255	1.051182932	0.913160322	0.732662529	2.710471439	1.672240465	2.77306703	0.381899882	0.323392442	0.302756681
Ruminococcus lactaris et rel.	0.850173077	1.719672348	0.537969684	0.188182088	0.439261942	0.943056946	0.50817044	2.077498299	3.131405477	0.741846471	1.760966599	1.721883576	0.682937816	0.157447534	0.153104731	0.165787789	0.180639277	0.220103292	0.230428925	0.454004252	0.389198541	0.439774242	0.231526184	0.223309972	0.235034001	0.170847324	0.210228262	1.184565716	0.410211941	2.189208947	0.257658593	0.232118912	0.319271948	0.949260304	4.159226452	2.1374731	0.097304516	0.146899298	0.225855646	0.698086549	0.208432379	0.343237205	3.247836222	1.47294137	1.213740299
Lachnobacillus bovis et rel.	0.810842452	1.87839315	1.86239067	1.853393783	0.627900842	0.636448536	0.597839883	2.594329816	0.521512577	2.105431329	0.746152869	0.595563893	1.043674916	0.485591399	0.41497209	0.621318964	0.354948244	0.41398915	0.502389638	0.487530874	0.676310194	0.566430605	1.807247735	0.448313454	0.613547508	1.813724645	1.529476823	0.555643469	0.483022914	0.505448205	0.317924919	0.302324108	0.511891286	0.795488804	0.588397678	0.526849731	0.385383995	0.49137327	0.430943675	0.46070394	0.544415541	0.524550157	0.892213688	0.927665376	0.634003549
Eubacterium rectale et rel.	0.717159368	0.497143583	0.495156468	0.584778848	0.478275641	0.47694672	0.407971366	0.187513859	0.219607828	0.261369047	1.587288669	1.10003216	1.233424949	1.302699789	0.516859929	1.122158507	0.686347536	0.467377487	0.635122996	0.496640621	1.063290659	0.850629775	0.472840586	0.323103341	0.490770022	0.743270156	0.726392469	1.574460254	1.453043873	0.486888202	0.425617006	0.212926532	0.409619473	0.791873568	1.048839995	0.831246978	1.099693588	0.885286775	1.430146158	0.27255451	0.684098343	0.547896517	0.540440876	0.705901357	0.727465189
Papillibacter cinnamivorans et rel.	0.708318284	1.175872314	0.959693366	0.813600173	0.694791587	1.275386309	0.509946232	0.426438684	0.545447327	1.021156524	1.387946774	0.671389212	1.224612656	0.397635549	0.309263543	0.363381006	0.619664433	0.319493098	0.524628334	0.526422049	0.627954965	0.572919738	0.808075197	0.377365309	0.357263508	1.348512362	0.760298486	1.089201487	1.058827673	1.192849849	0.301726677	0.248428601	0.600271693	0.672963228	0.695621161	0.688940535	0.472310184	0.347092526	0.494441951	0.219329607	0.384779188	0.420219565	1.53883716	1.080571878	1.040432807
Uncultured Clostridiales II	0.678115904	0.248575486	0.406085132	0.447190621	0.766309883	0.614791733	0.868906877	0.758774109	0.420241327	0.471058462	0.359533754	0.54278238	0.765825786	0.327458564	0.794875358	0.6880198	0.294994861	0.321577365	0.35532202	1.050594872	1.083150583	0.979081436	1.621910732	1.453028268	1.225315694	0.746817179	1.443509896	0.291785775	0.289289715	0.313939033	0.433806966	0.794424211	1.614090462	0.833484279	0.7180369	0.588807274	0.204312031	0.355620169	0.267056651	0.422669743	0.355756824	0.309675933	1.05721768	1.04787391	0.883520027
Bacteroides fragilis et rel.	0.670792793	1.743200725	0.37134402	1.056190692	0.552732424	0.388380397	0.401708396	1.515322843	0.602313237	2.245305903	0.158019978	0.285283929	0.465162655	0.336068533	0.877863594	0.455205443	0.165942019	0.242396767	0.217116806	1.017642132	1.367748767	1.258403731	0.473250156	0.685159374	1.355023214	0.794755102	0.977322916	0.507489991	0.511094574	0.365677858	0.304123086	0.406053428	0.836885882	0.51361951	1.04728761	0.354289768	1.69565691	0.262989548	0.812522755	0.252659295	0.242240966	0.242422495	0.467245989	0.3361816	0.347577893
Parabacteroides distasonis et rel.	0.568004259	0.995384006	0.678648013	1.072732509	0.481524312	0.570805537	0.324850643	0.389746743	0.223778268	0.471252365	0.143530515	0.267600821	0.558649752	0.158751506	0.335865429	0.283775593	1.183085017	1.767534547	0.982149868	0.562457335	0.603715762	0.562099659	0.261859891	0.514562244	0.685528919	0.805420167	0.941546191	0.7871333	0.744918625	0.319847169	0.250621276	0.294722487	0.780708653	0.539181474	0.675934721	0.377083326	1.196611012	0.178297773	1.005837449	0.139852129	0.156397015	0.139651262	0.650683854	0.442037939	0.485812312
Streptococcus mitis et rel.	0.480537922	1.169503971	0.748973481	1.192046535	0.296866129	0.624007224	1.276001651	0.620548445	0.551995227	0.654304146	0.419661621	0.43386077	0.356885822	0.156651018	0.266839705	0.371279689	0.657074513	0.31249679	0.221589254	0.669445423	0.345823488	0.392938184	0.225598938	0.24671364	0.470114801	0.257963252	0.686033923	1.251071581	0.160603138	0.559120055	0.173806753	0.27255831	0.471983513	0.783567453	0.711821113	0.614340632	0.126501231	0.233369818	0.134829658	0.164066223	0.123173764	0.228546867	0.863018466	0.349447191	0.296625148
Bacteroides uniformis et rel.	0.458182898	1.339961939	0.232857215	0.678601872	0.286596803	0.448616381	0.17303837	0.218225586	0.069486394	0.457902778	0.033292241	0.054706092	0.143640028	0.330450613	0.700764354	0.21884856	0.028193762	0.035494075	0.032875182	0.687979979	1.607466554	1.079776781	0.263764698	0.385234637	0.679337053	0.690101858	1.074747825	0.065458068	0.096046353	0.092264741	0.236348814	0.522734734	0.718169472	0.843502599	1.530565958	1.121501436	1.084439463	0.121538449	0.391656357	0.182113908	0.327080756	0.28354784	0.125136521	0.122972621	0.343007797
Bacteroides ovatus et rel.	0.44827419	0.870868166	0.38076157	0.593068751	0.563315617	0.34765489	0.428786305	0.264200525	0.169048306	0.371814506	0.147865312	0.268606005	0.56080499	0.33516186	0.689966585	0.399467043	0.157354963	0.256781182	0.225147438	0.956181102	1.129481354	1.112020236	0.26755431	0.445913992	0.59555442	0.466326914	0.583906411	0.235552032	0.257934146	0.168558927	0.386991923	0.39267716	0.779033501	0.620284126	1.002305774	0.328296582	0.972388465	0.188555674	0.445611826	0.142523769	0.178438393	0.135155153	0.362328042	0.255388363	0.284427763
Clostridia	0.419866681	0.194278695	0.352776171	0.349528074	0.664376956	0.425636473	0.438965274	0.124023989	0.285957152	0.205667582	0.301657632	0.455369153	0.696776338	0.273273764	0.634819509	0.58424133	0.282539545	0.30655184	0.33710302	0.85203544	1.035273465	0.916532313	0.235057038	0.571627753	0.54758032	0.502469638	0.74759091	0.269523924	0.280650375	0.203794165	0.19688822	0.206154431	0.727607688	0.573379148	0.332854955	0.274912289	0.18790192	0.295130881	0.235352145	0.281969585	0.235227246	0.186185942	0.690412663	0.568407205	0.406071814
Akkermansia	0.399101219	0.359095211	0.220735871	0.232241418	0.241922793	0.254155773	0.2267253	0.259726632	0.238576234	0.392537646	0.85985678	0.458594121	0.43202347	0.774689213	0.522015731	0.441888088	0.214877904	0.257407495	0.290730298	0.625718649	0.173346143	0.164476665	1.223920579	1.043137701	0.993089785	0.142359081	0.347042873	0.287287318	0.163124311	0.303176341	0.871615827	0.802778947	0.494670279	0.24425576	0.258700285	0.255595826	0.133642393	0.242183914	0.203039164	0.17222898	0.247060622	0.198380834	0.473281785	0.236193866	0.582345732
Anaerovorax odorimutans et rel.	0.373896425	0.218866271	0.233592893	0.250615332	0.346357601	0.389644976	0.462699165	0.193899365	0.424710524	0.290827919	0.27434533	0.356173433	0.40088278	0.446978127	0.80707738	0.704845612	0.222274125	0.329843838	0.250560262	0.597444681	0.537037036	0.560028759	0.254569354	0.481658089	0.406812928	0.2868365	0.370698855	0.28976397	0.299842694	0.295741167	0.287363996	0.53848544	0.741998374	0.209005099	0.201477538	0.247673334	0.249025197	0.288514635	0.304302428	0.384962802	0.364107297	0.401387212	0.464296025	0.430084521	0.354129853
Prevotella oralis et rel.	0.351776338	0.111525986	0.097320285	0.112096373	0.163658052	0.119784167	0.134126115	0.060543462	0.074476121	0.077463258	0.086886137	0.15450843	0.198199959	0.075772139	0.186758107	0.149571641	0.070583184	0.088529677	0.094241148	0.230994279	0.295301391	0.263885903	0.066927903	0.144676276	0.151126844	0.165221674	0.222569983	0.323245477	1.542299571	0.861883881	3.639953968	0.730394571	0.596821644	0.896706663	1.05847793	0.799253922	0.104315776	0.088944123	0.084792281	0.212160675	0.17716784	0.338776856	0.167156397	0.140542911	0.11851591
Clostridium difficile et rel.	0.343551771	0.18347265	0.322556703	0.251070648	0.425313444	0.308906697	0.389531111	0.171296378	0.244370796	0.165595414	0.299341042	0.446386395	0.582175744	0.200609274	0.436271265	0.414165169	0.228976113	0.221909795	0.245766695	0.55896366	0.688865865	0.613955769	0.215968323	0.443079545	0.423307648	0.35861224	0.577394462	0.250545913	0.216511913	0.283869813	0.236281345	0.156493525	0.47766611	0.445654375	0.494472695	0.339626477	0.1836955	0.605455173	0.224546286	0.217405248	0.219370395	0.173184469	0.464545777	0.39560666	0.313483387
Bacteroides splachnicus et rel.	0.337519058	0.333753165	0.276964765	0.351200302	0.429313155	0.298674358	0.306346046	0.229115907	0.227901251	0.239091451	0.198105268	0.341553399	0.532706695	0.224800143	0.47526839	0.381650754	0.234292504	0.299157787	0.271281991	0.627879684	0.771724122	0.688080267	0.174843915	0.404682335	0.434848716	0.460176109	0.649074468	0.223959711	0.226114968	0.165940315	0.169651991	0.186338978	0.537232009	0.364895754	0.377823974	0.274783906	0.325182132	0.193585669	0.281619931	0.184246002	0.167854195	0.14076137	0.456608911	0.379458739	0.33229304
Roseburia intestinalis et rel.	0.322845624	0.196020365	0.206596692	0.271529729	0.42684997	0.462027569	0.304337811	0.166809773	0.154950858	0.230948418	0.281378967	0.303251333	0.322400513	0.323953307	0.220392987	0.406342952	0.18247332	0.155679031	0.218048517	0.217771587	0.374087833	0.32871551	0.407391596	0.233024136	0.301266981	0.582065824	0.386584866	0.382377659	0.408257644	0.240510423	0.113358883	0.086161905	0.205523438	1.101631356	0.320799789	0.379092888	0.265720437	0.360758176	0.468985585	0.270626618	0.557443406	0.416173417	0.324454056	0.331345774	0.307085542
Lactobacillus plantarum et rel.	0.320295556	0.146623537	0.249475728	0.242907879	0.419025142	0.291183035	0.301779832	0.099298082	0.423437142	0.130887528	0.196969473	0.306470298	0.454627819	0.179262924	0.599759794	0.39985283	0.18582509	0.210266386	0.230109905	0.566132937	0.696744037	0.601640753	0.143088293	0.583026462	0.383834543	0.346346158	0.497806791	0.201568914	0.305885091	0.187587117	0.142571232	0.444785499	0.499756902	0.262517589	0.194064422	0.274647264	0.138436913	0.248698025	0.155567596	0.192275603	0.719849842	0.13142194	0.455025917	0.377179957	0.274782248
Bacteroides plebeius et rel.	0.316533241	0.27587231	0.193496281	0.289843564	0.361502699	0.355780586	0.250594036	0.233096849	0.167089579	0.321364427	0.1467236	0.207886756	0.329293418	0.248195328	0.504747605	0.306021817	0.099342449	0.138642748	0.119615366	0.53140688	0.769838762	0.582730044	0.162066887	0.317122586	0.368205708	0.444335339	0.676767553	0.137967553	0.160531159	0.129263326	0.112125652	0.182196165	0.418016811	0.705417452	0.830321555	0.771499082	0.39764763	0.128160508	0.22583637	0.129444683	0.132577748	0.125534265	0.29183922	0.281543054	0.365957209
Anaerotruncus colihominis et rel.	0.313393456	0.10796438	0.20840518	0.28892902	0.341532012	0.249160719	0.300885989	0.086374317	0.163449496	0.133478477	0.412829286	0.622074049	0.537991849	0.181136468	0.405218461	0.404055581	0.260394287	0.2167693	0.252299649	0.571874041	0.638229992	0.554917602	0.397513683	0.710317405	0.462885653	0.266426878	0.443893433	0.147357993	0.15260749	0.136092571	0.187268797	0.454967933	0.563722306	0.253861064	0.209733627	0.198698829	0.12243506	0.183961304	0.163407686	0.189100503	0.16176553	0.16409173	0.392814135	0.430371267	0.458047046
Tannerella et rel.	0.277522282	0.364531487	0.23584042	0.335701143	0.28513414	0.229584002	0.195449833	0.262875323	0.212584429	0.349111589	0.123280269	0.254643859	0.374808734	0.240235755	0.358443209	0.298521118	0.211917592	0.294679197	0.23684846	0.488552899	0.490878369	0.449865699	0.144109932	0.273346498	0.375544578	0.34096519	0.414280321	0.205062505	0.205954863	0.12644238	0.132642664	0.231431793	0.431069414	0.307237257	0.416598305	0.228253405	0.444307447	0.125554515	0.396958401	0.100918454	0.096268771	0.083075479	0.299892652	0.273360365	0.264217705
Uncultured Mollicutes	0.256026219	0.106689116	0.187613022	0.187517814	0.331960744	0.220600825	0.235910333	0.390721995	0.446122685	0.21531643	0.156551132	0.247237108	0.365448886	0.13227886	0.34705019	0.306068655	0.156644169	0.169912065	0.187079283	0.460022886	0.572535808	0.501243985	0.102897603	0.289949697	0.289809715	0.280928389	0.492426415	0.257362249	0.148345112	0.16198262	0.091179102	0.110853771	0.412658427	0.331338864	0.28973152	0.25662104	0.100423862	0.151221282	0.119823023	0.163129912	0.137546003	0.149853358	0.412611097	0.355303225	0.234631341
Lactococcus	0.255625591	0.027486771	0.047263205	0.052797436	0.086206207	0.044901951	0.067757662	0.017767341	0.062928416	0.024424649	0.03772755	0.057056082	0.083218409	0.059770186	0.105248579	0.079437277	3.736148393	0.119853994	0.091512326	0.099906466	0.12102197	0.117362359	0.630171376	0.744184358	2.312850827	0.458608864	0.652812375	0.046010045	0.032062176	0.126319563	0.019296047	0.056925989	0.097288978	0.07067041	0.057186761	0.162783294	0.039945462	0.056433128	0.025492421	0.26496572	0.026626085	0.022486048	0.089524611	0.066147969	0.048936279
Dialister	0.249697435	0.066584864	0.135593783	0.160818307	0.299999891	0.394035891	0.697107478	0.031464144	0.072189176	0.151979072	0.07170134	0.100527795	0.157715706	0.074709662	0.166561394	0.165102395	0.195627573	0.143815557	0.083354018	0.948919964	0.69226749	0.802274403	0.112224489	0.26750883	0.130110492	0.114797237	0.155937761	0.060239451	0.060864487	0.045432171	0.06409011	0.054049521	0.170223149	0.103311956	0.066168512	0.135538224	0.809575289	0.119734641	0.796464708	0.549399027	0.764433046	0.414859616	0.157354104	0.12556116	0.096459271
Sutterella wadsworthia et rel.	0.244934684	0.37085912	0.228010554	0.233080882	0.752924837	0.385066163	0.317848135	0.147505773	0.188558574	0.176170481	0.145569868	0.198467405	0.323649894	0.307889142	0.432412757	0.417018997	0.139799888	0.145451118	0.159885832	0.380938816	0.468037858	0.394054337	0.105337425	0.249618407	0.328238828	0.209905727	0.283632356	0.113284294	0.116700798	0.086360369	0.103707812	0.093003788	0.318473866	0.321607285	0.313322945	0.129348044	0.105147498	0.179728055	0.125237476	0.113246168	0.097442134	0.082901393	0.378489521	0.335834024	0.273357432
Lactobacillus gasseri et rel.	0.244049104	0.112447871	0.724889507	0.759566944	0.285127538	0.194268561	0.208077566	0.059070736	0.14258024	0.093198234	0.147102257	0.221874818	0.31914762	0.119561496	0.300658071	0.290187972	0.13225307	0.145993542	0.160384026	0.931493926	0.484844334	0.439838562	0.091481271	0.249992952	0.248812617	0.232163616	0.345791299	0.175313517	0.132580426	0.105527449	0.083023999	0.298658779	0.586634548	0.190543979	0.135908465	0.126069708	0.095675662	0.137282667	0.109201305	0.133413061	0.113727526	0.087876932	0.320183614	0.269828818	0.195901493
Clostridium colinum et rel.	0.241846409	0.298409064	0.433250518	0.356484123	0.217874811	0.146504552	0.160309365	0.107543662	0.182124605	0.174409058	0.14030667	0.174345227	0.272826676	0.182789811	0.267521734	0.299114521	0.345776685	0.156163674	0.407811181	0.353266714	0.409886713	0.391015294	0.352312717	0.303138757	0.287048573	0.198536598	0.266289801	0.156385229	0.163698967	0.08759614	0.106459936	0.088540297	0.267612659	0.153154158	0.114672485	0.116671106	0.213246265	0.353915659	0.41074341	0.112135312	0.096450823	0.090719527	0.486219495	0.484902655	0.253056777
Collinsella	0.223264325	0.110896121	0.191999065	0.190549098	0.421485303	0.426636379	0.351142405	0.033248594	0.068368344	0.04464872	0.120064122	0.252537015	0.266422782	0.152678319	0.231358687	0.371881349	0.072851476	0.076645126	0.079205012	0.175280683	0.216907367	0.193213068	0.098063927	0.210719455	0.196350559	0.190439227	0.221439469	0.348546666	0.440747446	0.656468548	0.239344577	0.260180803	0.424970567	0.15506953	0.146788272	0.160954816	0.28080987	0.540561396	0.30367689	0.074055934	0.066367663	0.053026378	0.280377828	0.207309231	0.219342232
Prevotella tannerae et rel.	0.213587459	0.422095464	0.144469911	0.2500187	0.173955723	0.134841977	0.095745603	0.151339748	0.085519736	0.211730393	0.158906869	0.457815442	0.486067432	0.112523139	0.176193001	0.135090282	0.08454952	0.125580886	0.105029746	0.282601671	0.284644651	0.299536194	0.074192087	0.128743758	0.133151232	1.376089345	0.764730454	0.087094107	0.102993782	0.06130419	0.038458669	0.049593682	0.140494031	0.2061163	0.318713706	0.190440394	0.378738624	0.082203735	0.273100056	0.055391796	0.070039355	0.057556328	0.131834788	0.124854728	0.173756943
Bacteroides stercoris et rel.	0.213542092	0.16022163	0.10944808	0.143319616	0.185998169	0.136904967	0.129327767	0.110105172	0.100116109	0.214643608	0.077506256	0.132094715	0.191349641	0.119898818	0.239187798	0.168341244	0.358183762	0.596750595	0.442061032	0.309976493	0.42820471	0.369172198	0.097581484	0.193256852	0.202694143	0.464837366	0.495899857	0.082935057	0.086044522	0.062320102	0.068401338	0.100989968	0.227311898	0.227165617	0.26094335	0.196581019	0.525663987	0.175074465	0.387042049	0.08974822	0.102282668	0.074840615	0.200562891	0.159650122	0.191212066
Clostridium stercorarium et rel.	0.213344937	0.123335513	0.26900807	0.264832775	0.230009091	0.371109535	0.458255699	0.233213789	0.128981685	0.287920534	0.136114027	0.159909582	0.270174846	0.168902468	0.18111705	0.199486191	0.190716504	0.070422248	0.084101088	0.230270218	0.330779565	0.271958494	0.230618574	0.152007653	0.172021133	0.19100105	0.206715871	0.21102917	0.19707183	0.195425215	0.058535709	0.079854381	0.178684285	0.228966524	0.27064931	0.383218533	0.097942257	0.110298501	0.108954915	0.278870034	0.315308773	0.349272174	0.303287946	0.274299131	0.132525294
Escherichia coli et rel.	0.20981434	0.101889792	0.17835684	0.178276328	0.311127358	0.21008975	0.232520353	0.06491003	0.154650545	0.09744842	0.150947978	0.2412445	0.342597188	0.130308438	0.346247011	0.299782211	0.145233202	0.15602476	0.173579383	0.423194976	0.530109249	0.46841437	0.097605155	0.276142742	0.29110735	0.262620149	0.3883889	0.138763755	0.139636406	0.102380852	0.098062568	0.093428431	0.375303531	0.198682493	0.150652881	0.116469731	0.096518539	0.163862802	0.109395217	0.149327169	0.121085193	0.094757197	0.340289276	0.281778594	0.208619335
Eubacterium biforme et rel.	0.203046271	0.155337515	0.184058713	0.165328199	0.171479779	0.206379031	0.126487571	0.083265968	0.118969583	0.117248772	0.18035857	0.222313404	0.242765187	0.065064478	0.127701118	0.118540119	0.10732142	0.263290933	0.12324308	0.16791007	0.201784788	0.178306677	0.309505306	0.402224598	0.311996426	0.18585862	0.203563187	0.583508999	0.486651965	0.501609509	0.145614223	0.152703358	0.224746345	0.208826175	0.212291105	0.406024656	0.116825031	0.250263413	0.128544382	0.086955501	0.130491025	0.154781604	0.150503829	0.130988102	0.122403582
Enterobacter aerogenes et rel.	0.175111337	0.108285766	0.159673565	0.156629072	0.295082524	0.189844948	0.21373579	0.065620455	0.122584875	0.077293501	0.114527919	0.185043392	0.253930471	0.10385487	0.257028328	0.244203725	0.107803532	0.120442455	0.133304845	0.412791193	0.413065023	0.394958785	0.095514933	0.237479756	0.228724612	0.208482348	0.287265871	0.139150692	0.125622654	0.10206744	0.088922833	0.09255451	0.283410725	0.158120583	0.124427822	0.092210954	0.092940684	0.140891397	0.102056199	0.129101654	0.104378879	0.088049712	0.26056076	0.213359674	0.179899091
Phascolarctobacterium faecium et rel.	0.152176967	0.058924825	0.105712944	0.105165858	0.181879361	0.123847239	0.137992021	0.033554974	0.082339512	0.061068044	0.172768361	0.2000243	0.262482093	0.091076793	0.236929292	0.199899513	0.087900925	0.092541491	0.104239532	0.262724476	0.324541654	0.288576737	0.101397787	0.179647244	0.204002658	0.185905919	0.2697571	0.120573744	0.134334661	0.093505932	0.048082207	0.05633226	0.235081576	0.185679042	0.168946517	0.165343557	0.103873444	0.090361846	0.08965077	0.087038227	0.070520877	0.055308636	0.312595924	0.318318504	0.205338178
Oxalobacter formigenes et rel.	0.147683529	0.119979632	0.142964533	0.123997475	0.2056299	0.183483942	0.118975133	0.044168345	0.061100126	0.052955898	0.24807618	0.299120278	0.228908885	0.200999624	0.360984023	0.270198785	0.050535439	0.05663515	0.064371412	0.11992908	0.145114114	0.130058123	0.224158531	0.419996364	0.44457767	0.095215697	0.145377827	0.068499763	0.056536387	0.051837213	0.122604427	0.091539939	0.172991236	0.093289193	0.166292193	0.182246879	0.043462055	0.064364202	0.045958475	0.054401637	0.045523115	0.038412616	0.313512192	0.13846259	0.190629002
Fusobacteria	0.140611858	0.070354362	0.12551304	0.121051457	0.218746058	0.14154788	0.149319995	0.039967403	0.093825783	0.063728152	0.099353666	0.158320339	0.233649145	0.085766645	0.22754616	0.201660154	0.098402853	0.106055809	0.114279663	0.288853566	0.364191672	0.323167494	0.062642865	0.18506813	0.192427111	0.180617292	0.25354279	0.097307761	0.096460266	0.06918655	0.057546566	0.061530542	0.255468866	0.134183617	0.098343105	0.081760035	0.064890494	0.094222079	0.073269448	0.098154314	0.080040355	0.063142503	0.23222525	0.187402987	0.142187526
Coprobacillus catenaformis et rel.	0.126831942	0.152185701	0.172909792	0.147972971	0.14677666	0.128552678	0.124667174	0.136437077	0.136801917	0.100893748	0.05653853	0.090243741	0.131119237	0.087156272	0.143239619	0.146063647	0.054334074	0.060577978	0.066954038	0.221327271	0.260317853	0.233827737	0.076272576	0.145414319	0.134871938	0.184564802	0.227393985	0.126233991	0.145558684	0.076533671	0.031522511	0.034057141	0.141829007	0.165024849	0.134803869	0.062141955	0.086004263	0.170943211	0.077226731	0.095589243	0.079710729	0.078153034	0.226147541	0.14008717	0.141622502
Proteus et rel.	0.126440064	0.06094952	0.116727777	0.112056078	0.195337652	0.131705331	0.133399805	0.03574336	0.085714912	0.055925569	0.088906931	0.140844778	0.210452359	0.077925634	0.201092899	0.186732062	0.085218752	0.097978602	0.107814068	0.257497096	0.325215129	0.286831984	0.055904696	0.169510403	0.16232355	0.159960849	0.230922558	0.084895296	0.086375191	0.062842518	0.052274633	0.057271377	0.223001571	0.11947122	0.087162985	0.072173886	0.058988909	0.08740565	0.065318894	0.089492769	0.074415967	0.058246593	0.212241534	0.172094276	0.126997209
Campylobacter	0.122343297	0.058624248	0.102641012	0.10494963	0.185318851	0.126277665	0.133654986	0.033449421	0.084826446	0.059922939	0.085897188	0.132581787	0.21180517	0.069466863	0.197387487	0.165610786	0.085528614	0.093061882	0.107219856	0.255768019	0.319384718	0.286450452	0.053221502	0.15823673	0.168129123	0.150760482	0.215999958	0.079730011	0.080816998	0.059249394	0.04876998	0.054295327	0.219392667	0.115827739	0.083996192	0.067736017	0.056089112	0.082932563	0.064910497	0.08608584	0.068929769	0.055685065	0.209802961	0.17735799	0.125321147
Enterococcus	0.118148863	0.055830937	0.100448795	0.110567724	0.175646768	0.115398519	0.123055652	0.120114832	0.078121834	0.057937476	0.08012362	0.136594462	0.187764591	0.06972307	0.198373753	0.169440575	0.092413794	0.103991932	0.109112633	0.232696889	0.291430145	0.254268418	0.051537414	0.155375971	0.155156341	0.141149758	0.201164615	0.076268242	0.080117825	0.055657338	0.048931734	0.055597007	0.209365738	0.105597053	0.079454339	0.066329789	0.052639371	0.080840487	0.059878604	0.080259583	0.06489783	0.051356332	0.188266027	0.161360125	0.114292036
Eggerthella lenta et rel.	0.117173153	0.058466395	0.096014751	0.100137476	0.153711024	0.104753914	0.108649139	0.058109188	0.102316845	0.07025023	0.104423643	0.161397035	0.206460551	0.067634482	0.174377049	0.144824289	0.095598314	0.097227664	0.101904852	0.219583157	0.259574321	0.226400528	0.049201304	0.13581954	0.131798461	0.146622902	0.199451136	0.088082318	0.085623718	0.068754931	0.057869806	0.067232554	0.195759527	0.095961485	0.076371133	0.062213365	0.054447344	0.083129407	0.064688792	0.103667386	0.095803224	0.126656251	0.18272316	0.152012742	0.119913404
Streptococcus intermedius et rel.	0.104530114	0.099546047	0.090319786	0.098626322	0.134175283	0.158856335	0.175954125	0.063833977	0.0992375	0.093165856	0.128849099	0.174092955	0.183326428	0.053828689	0.122238741	0.11671797	0.084967585	0.091136949	0.081855342	0.160568755	0.177078936	0.156779369	0.047154726	0.098763551	0.108268222	0.14078338	0.193260076	0.091901824	0.062814543	0.067122923	0.044049785	0.062509334	0.137530352	0.122549938	0.099901747	0.073839638	0.050674545	0.078204425	0.057883729	0.068695266	0.053382517	0.05849226	0.150215967	0.1049638	0.081206415
Klebisiella pneumoniae et rel.	0.10232969	0.055537644	0.09185445	0.089966572	0.162050068	0.107771236	0.114324441	0.033813074	0.075758991	0.046336104	0.071429742	0.112767589	0.160759619	0.06253595	0.154803217	0.144112311	0.067584764	0.076023388	0.082728883	0.224970113	0.254925643	0.226991223	0.051349144	0.136111778	0.134441831	0.127055763	0.181394943	0.070076651	0.068966587	0.053044295	0.045938675	0.047192359	0.181408088	0.095827182	0.071095742	0.055751216	0.050120119	0.079245494	0.053486958	0.072387869	0.059341018	0.047878777	0.163671022	0.135565683	0.104110134
Clostridium ramosum et rel.	0.095721649	0.070480128	0.084514616	0.086845577	0.126658839	0.088745705	0.092911849	0.047313863	0.066240101	0.051543362	0.059465101	0.093111324	0.134844965	0.058159942	0.13486335	0.116087863	0.094452804	0.132230083	0.168556585	0.190829632	0.226386742	0.203663394	0.043539424	0.109025051	0.106342427	0.116649593	0.159263031	0.068400107	0.071168551	0.047441959	0.032662237	0.034781241	0.13413668	0.095951618	0.075892525	0.048692794	0.046796549	0.096855712	0.049778966	0.070982962	0.058281713	0.04515719	0.159389311	0.114943173	0.097713903
Megasphaera elsdenii et rel.	0.093498034	0.043872581	0.079314211	0.078970848	0.136884433	0.096935159	0.099378609	0.026453287	0.063507628	0.044429414	0.071508801	0.103424642	0.15947566	0.052559735	0.144475563	0.133240208	0.065391388	0.070585035	0.076696436	0.19554749	0.242206864	0.209390249	0.042009867	0.120661024	0.120008986	0.114099199	0.16997526	0.065694179	0.067005885	0.047233925	0.044023052	0.043254027	0.167131889	0.089797674	0.064970084	0.051741948	0.043792584	0.065113993	0.053343378	0.065643409	0.054001346	0.042801039	0.158659515	0.132882814	0.095820154
Desulfovibrio et rel.	0.088352167	0.039474441	0.075225461	0.080845794	0.138295419	0.088182654	0.095766239	0.022962214	0.062098662	0.038337162	0.056221659	0.110326029	0.172330143	0.050247334	0.145712578	0.11799788	0.060299651	0.066124326	0.070995306	0.186019862	0.234725329	0.200394802	0.036525172	0.125646809	0.121870915	0.107881513	0.16537399	0.052034047	0.053990374	0.03946589	0.033763241	0.039240041	0.175631456	0.080200191	0.062858705	0.044579269	0.036068394	0.054046397	0.041920495	0.057231848	0.046486854	0.035959358	0.149794627	0.122227009	0.092115783
Eubacterium cylindroides et rel.	0.08586274	0.037882202	0.066227793	0.066424288	0.116174019	0.08047651	0.084475019	0.027060678	0.057643208	0.041589027	0.054430085	0.084257667	0.130145213	0.0523431	0.140184235	0.111571072	0.162580669	0.139712313	0.130281738	0.169818399	0.205379896	0.176804971	0.040566788	0.103258733	0.104609243	0.097342732	0.13846039	0.051960037	0.051689398	0.037873062	0.033289309	0.03674668	0.139445557	0.075030032	0.058584546	0.043708936	0.036656152	0.054057195	0.042441097	0.067385279	0.049941432	0.054176765	0.135203616	0.108178839	0.081892635
Veillonella	0.083756011	0.051302117	0.060798763	0.079569258	0.133316541	0.143206567	0.17853015	0.040014435	0.073606092	0.052748736	0.051817715	0.081950177	0.111892585	0.036708199	0.096350142	0.085820427	0.057103372	0.053133901	0.05628702	0.131911055	0.167046161	0.149306985	0.111043563	0.098459183	0.110928239	0.107788046	0.14968117	0.043350137	0.044295472	0.034249572	0.028232389	0.028862374	0.105573262	0.168160341	0.129433964	0.101890196	0.041032706	0.052536365	0.044871928	0.043286029	0.037393631	0.027987199	0.109078553	0.098340241	0.076369521
Eubacterium siraeum et rel.	0.083667391	0.040501951	0.05683868	0.099046496	0.099098205	0.069721415	0.079698333	0.051187776	0.067005695	0.091508697	0.052301287	0.08137307	0.110972549	0.057645715	0.106223884	0.09741874	0.055459479	0.058085536	0.065440313	0.135644345	0.175400372	0.151705703	0.045627802	0.091333182	0.087933487	0.093758178	0.182171928	0.063767885	0.05503559	0.044378462	0.084314191	0.085662649	0.154995049	0.128029787	0.113897523	0.080062986	0.036943464	0.05175137	0.050088682	0.045830356	0.048724463	0.049226341	0.124450606	0.09195673	0.06914625
Helicobacter	0.07757424	0.03742287	0.06626722	0.066057736	0.116198548	0.079586125	0.083627327	0.021284318	0.052227645	0.040763301	0.054571539	0.087051731	0.129231532	0.048525578	0.123351332	0.106364414	0.052978945	0.058881537	0.07450678	0.15956421	0.203101859	0.176981628	0.034379557	0.102373457	0.104799407	0.093543105	0.137978889	0.049461366	0.051784593	0.037771441	0.03086163	0.035368483	0.139667248	0.073367775	0.053695073	0.043873033	0.035779078	0.054061385	0.043738987	0.053325979	0.045698577	0.034999599	0.129639087	0.108906424	0.079646228
Peptostreptococcus micros et rel.	0.07746374	0.035332995	0.064969596	0.064291478	0.110858394	0.077237122	0.084370618	0.021669549	0.052391283	0.038186844	0.055664068	0.08628919	0.131132261	0.044983553	0.122786543	0.10391942	0.053764782	0.058189523	0.065152257	0.165348828	0.206315337	0.178973324	0.03515641	0.101039632	0.105134987	0.094935007	0.140656545	0.051474803	0.051713176	0.037428964	0.031627781	0.035226593	0.141925508	0.073082541	0.054251508	0.043481798	0.035935373	0.052283913	0.041142448	0.054280035	0.044543578	0.034966973	0.133522607	0.11310645	0.079660984
Bacteroides intestinalis et rel.	0.0741518	0.151126304	0.103813954	0.144257739	0.06497492	0.091361966	0.04092261	0.021386418	0.021210797	0.029303972	0.127861649	0.365402251	0.418417621	0.022693639	0.053148713	0.031853599	0.01884045	0.027243098	0.026047583	0.067404793	0.085533884	0.070868435	0.018031248	0.035648518	0.041034737	0.063728139	0.074356676	0.020195682	0.021006602	0.013854987	0.024381275	0.061323624	0.079159379	0.065481855	0.140300913	0.039151711	0.104431408	0.035395739	0.117803288	0.026969759	0.047149001	0.044735171	0.076281722	0.043237837	0.085345553
Peptococcus niger et rel.	0.071288022	0.033437157	0.057494664	0.060759509	0.099399535	0.067155437	0.072203229	0.020586073	0.046341432	0.032834378	0.058807396	0.087278653	0.114216337	0.066219263	0.113242995	0.107086928	0.045808323	0.050833867	0.055296573	0.14987942	0.164726181	0.152243744	0.034404601	0.092864544	0.087962031	0.085412618	0.115880438	0.044707016	0.046079303	0.038997333	0.040467942	0.05766487	0.135965615	0.062526882	0.044578989	0.044435987	0.031860565	0.055504627	0.045253804	0.056317108	0.050720897	0.043185049	0.110825235	0.087735037	0.067471379
Vibrio	0.068947558	0.037715873	0.061030261	0.059878739	0.098108147	0.069419153	0.073284193	0.025549066	0.052801665	0.032114805	0.04722496	0.080332886	0.106005198	0.043242885	0.102949332	0.099252319	0.048377575	0.053908206	0.065609212	0.139284367	0.173312952	0.151574093	0.035327672	0.088572972	0.09012752	0.089600879	0.129279925	0.049567871	0.048030208	0.035554021	0.033270705	0.034977783	0.119793798	0.065702063	0.046420216	0.037974151	0.035875504	0.049993479	0.035293558	0.0462396	0.039829191	0.031709328	0.111743096	0.088881567	0.068951542
Bulleidia moorei et rel.	0.066370259	0.036554996	0.064452918	0.062401546	0.0954505	0.067343833	0.072641181	0.018951074	0.044261674	0.031633492	0.045496017	0.070341399	0.106426525	0.038393793	0.101127887	0.086619139	0.045829212	0.05034436	0.054803435	0.143165387	0.168687884	0.148344551	0.031728004	0.086649041	0.090687567	0.077580138	0.111740652	0.049574763	0.049827111	0.035977683	0.030097676	0.032136234	0.114862053	0.062569983	0.045760726	0.037245701	0.032050066	0.053234947	0.036477964	0.047639862	0.037761629	0.032683458	0.113791674	0.090063771	0.066879909
Yersinia et rel.	0.06505869	0.029994435	0.060800232	0.058769039	0.103152613	0.069551252	0.071351706	0.018224328	0.045252864	0.029471268	0.044496099	0.072352564	0.106800451	0.038269066	0.102900826	0.097524662	0.04284161	0.048435788	0.05287336	0.138570504	0.16829645	0.15010478	0.02961558	0.085925885	0.085234065	0.084152564	0.114149959	0.043053257	0.044092147	0.031880476	0.026287779	0.028884028	0.117158479	0.058788104	0.045129306	0.037172525	0.030830195	0.043924581	0.035053038	0.044623188	0.037607437	0.028836906	0.107390932	0.088855489	0.063902533
Oceanospirillum	0.063597227	0.029545815	0.053786563	0.052359702	0.097888009	0.061681486	0.069863282	0.021787956	0.048224961	0.030873331	0.044203553	0.072042642	0.102090241	0.042072502	0.101759017	0.09167498	0.044054075	0.047439675	0.052042706	0.132054729	0.165553869	0.143202069	0.027379358	0.082287242	0.084601496	0.075094928	0.106016389	0.039778739	0.03992339	0.030541943	0.024372387	0.026889391	0.111843332	0.086983535	0.047565603	0.036060303	0.028106543	0.044866205	0.034017961	0.044285326	0.036179451	0.029272802	0.105032702	0.088871939	0.064105861
Alcaligenes faecalis et rel.	0.062733999	0.03320416	0.052811507	0.053396583	0.099577827	0.060686912	0.066031618	0.01790404	0.04112097	0.029752699	0.047329643	0.066867385	0.108627611	0.037245495	0.102219834	0.095539457	0.043608599	0.047605136	0.057693242	0.127095648	0.159143711	0.136520569	0.030383831	0.084375837	0.080871865	0.075490389	0.108305884	0.042471903	0.043446512	0.033553012	0.029195512	0.028170171	0.114685827	0.058014864	0.044994831	0.035406456	0.029540101	0.042856262	0.032522235	0.043201358	0.035004636	0.028062855	0.105466159	0.082840671	0.067452135
Weissella et rel.	0.054586089	0.025798923	0.04220695	0.044298368	0.074398372	0.049353461	0.053174667	0.022679246	0.044332166	0.02964672	0.036979748	0.056327341	0.081591314	0.041277206	0.076604376	0.071502894	0.047033163	0.043908092	0.05632488	0.110557388	0.124543628	0.107640402	0.028199353	0.073374558	0.062770915	0.064623721	0.091762774	0.044591876	0.034100015	0.03697877	0.021564625	0.022636442	0.098719944	0.046982424	0.071019666	0.034372869	0.056423024	0.05164474	0.027608141	0.034038777	0.028063095	0.023832845	0.092564521	0.065718953	0.050016574
Propionibacterium	0.050932965	0.026432345	0.043624961	0.045905768	0.078220498	0.051400464	0.053991144	0.01562038	0.035119389	0.024867356	0.035496718	0.062674735	0.082070761	0.03110322	0.109335979	0.07343245	0.034023988	0.037646569	0.040138491	0.101692067	0.128213603	0.113427086	0.022923603	0.066865673	0.066983424	0.06270657	0.087863549	0.032536242	0.033902771	0.024244278	0.025609793	0.021310722	0.090555181	0.04683432	0.036534258	0.030131098	0.024736685	0.034594306	0.027099516	0.032651871	0.027614013	0.021512385	0.081057407	0.06942791	0.048916934
Bacillus	0.050809706	0.02481841	0.046679328	0.046054386	0.073622979	0.054228879	0.052018692	0.016282164	0.035828943	0.024842856	0.035306508	0.059386565	0.084670971	0.030737042	0.079651565	0.074659059	0.034121543	0.037885516	0.042840359	0.101586246	0.130176583	0.112013236	0.022885978	0.07039356	0.071719189	0.067030632	0.091843097	0.03331971	0.034425832	0.025134436	0.02097451	0.022871544	0.090677828	0.045662983	0.033768638	0.028074872	0.024839801	0.03605758	0.026047933	0.037438586	0.028637414	0.021959374	0.083753859	0.070199114	0.050498746
Bilophila et rel.	0.050543383	0.026131728	0.046020316	0.046302093	0.078937853	0.053318402	0.05111678	0.014138247	0.033769814	0.023725607	0.035439339	0.05921836	0.081429224	0.029158689	0.078827132	0.075113771	0.034044157	0.036858897	0.040424189	0.098941861	0.126437465	0.110904573	0.023475451	0.065671824	0.068066517	0.062969022	0.0901235	0.035336191	0.033886435	0.026075815	0.022943021	0.023595515	0.092885805	0.04927106	0.041277777	0.027226459	0.023588266	0.034685573	0.027344216	0.0338422	0.028347079	0.022129359	0.081794391	0.078086272	0.05102863
Eubacterium limosum et rel.	0.048940322	0.023888441	0.041196067	0.040745463	0.070396935	0.049124763	0.051534228	0.015662767	0.032978452	0.023911105	0.035583758	0.054837262	0.080421398	0.031896182	0.079689449	0.068694688	0.036637082	0.039395484	0.043663768	0.098881943	0.122430443	0.108198466	0.023653208	0.064289209	0.067981123	0.062836289	0.087834812	0.033836494	0.033050762	0.024242126	0.020480475	0.022662753	0.084929358	0.046711931	0.034428366	0.029083172	0.022819561	0.035094885	0.026081617	0.034876808	0.029509818	0.022531238	0.080242857	0.065843797	0.050585364
Corynebacterium	0.048216556	0.023057672	0.041682553	0.041947798	0.075310993	0.046918182	0.051223766	0.013796685	0.035859549	0.022824706	0.032893555	0.056910851	0.079981926	0.028537596	0.078222553	0.069978608	0.032564953	0.037109995	0.039697477	0.097741394	0.122868542	0.104315553	0.021388619	0.06251558	0.060029316	0.059909508	0.088096425	0.031884487	0.032340833	0.024049833	0.020641649	0.021584356	0.086306512	0.044767959	0.035007984	0.027144287	0.022000942	0.03236629	0.025278857	0.033404249	0.026747819	0.021981682	0.085061475	0.073399921	0.052174959
Megamonas hypermegale et rel.	0.046119113	0.021375638	0.040357785	0.039360015	0.07137864	0.046452463	0.049052851	0.012299307	0.031155838	0.021750542	0.03319409	0.050478625	0.079737428	0.026521397	0.072885538	0.067684482	0.032102499	0.036063688	0.03933815	0.095450685	0.12006708	0.10751408	0.019938474	0.06188455	0.062626193	0.055728447	0.079159999	0.029949563	0.030559821	0.022232108	0.018518003	0.020238561	0.084659621	0.043528052	0.032116777	0.025828282	0.021311597	0.031033696	0.02580819	0.03241188	0.026101796	0.020631247	0.080219012	0.065208211	0.045326077
Mitsuokella multiacida et rel.	0.046099345	0.020443283	0.037329229	0.037170232	0.066792511	0.046684125	0.07697752	0.01234398	0.030710678	0.02215849	0.033572598	0.049436482	0.078014561	0.024491456	0.076869722	0.06367875	0.032382079	0.034967575	0.038529971	0.097518159	0.121068185	0.106212742	0.020113232	0.05894859	0.064705597	0.054443464	0.077029777	0.029614405	0.03054283	0.022081663	0.018771157	0.020404059	0.077773246	0.042913025	0.03084629	0.026720929	0.021898744	0.031381702	0.025111833	0.032420844	0.025769162	0.021034906	0.07735659	0.0638579	0.047278918
Lactobacillus salivarius et rel.	0.045969898	0.02218658	0.039599468	0.040104335	0.069974726	0.044493472	0.052727128	0.0134209	0.031894823	0.022699745	0.033836778	0.050815257	0.078124055	0.027247702	0.070469599	0.064591409	0.03207001	0.035079685	0.039108326	0.095536119	0.11817608	0.1050456	0.020237116	0.059924299	0.058699081	0.05748511	0.082338169	0.030348769	0.029574792	0.022343771	0.018541216	0.020348088	0.08028761	0.044378327	0.031859003	0.026089423	0.022031599	0.032004091	0.024644161	0.03188628	0.026273998	0.02116501	0.07993109	0.066615945	0.048466764
Prevotella ruminicola et rel.	0.038090648	0.021854045	0.03127629	0.03325377	0.05550566	0.037070846	0.040137349	0.012233555	0.024050269	0.019436063	0.025181151	0.044130045	0.061362042	0.023192413	0.054751817	0.048888936	0.025313239	0.031340543	0.032648802	0.078303224	0.098325081	0.084621161	0.018958626	0.047299212	0.050126354	0.049385844	0.072216516	0.026029054	0.026326949	0.018190225	0.016821532	0.018153446	0.062338898	0.044863921	0.038421742	0.031071804	0.022000261	0.026859055	0.021932865	0.023938457	0.021296277	0.017595877	0.057368038	0.045119408	0.036797855
Catenibacterium mitsuokai et rel.	0.034323166	0.021138385	0.027395783	0.028905757	0.049481956	0.032108248	0.033921138	0.01365554	0.026194538	0.02055224	0.02345011	0.034673369	0.052966157	0.021139322	0.048922917	0.045429247	0.022627704	0.022911394	0.026175105	0.066024634	0.082576726	0.070755564	0.015888953	0.039820028	0.039972234	0.039019059	0.056790189	0.024082058	0.026385227	0.018148789	0.012789982	0.013989657	0.054836777	0.046678683	0.041690502	0.046587517	0.016462471	0.032345823	0.017844634	0.024543261	0.020914859	0.01662244	0.055534704	0.042569242	0.035696384
Xanthomonadaceae	0.033774535	0.031258645	0.036516401	0.036782061	0.050872021	0.034843947	0.036862878	0.01152205	0.022568231	0.016759054	0.026574196	0.034300541	0.054565482	0.018233058	0.051331711	0.04445786	0.021924318	0.02331771	0.025890644	0.070454952	0.080716701	0.07018816	0.015070206	0.044611258	0.045971238	0.040437223	0.056510266	0.022914959	0.021844285	0.016921956	0.013566896	0.015212872	0.057239197	0.030327737	0.023190506	0.019134654	0.017106634	0.032041104	0.017295769	0.02398282	0.020229385	0.018121549	0.054534564	0.046027163	0.033846666
Staphylococcus	0.033307846	0.014797634	0.029757921	0.030621886	0.050822501	0.034535381	0.035349195	0.010069187	0.024407472	0.016023787	0.02353589	0.042365144	0.054510318	0.020159238	0.053119772	0.048401517	0.024236534	0.025291093	0.027776972	0.067836027	0.083857355	0.069304641	0.014371162	0.045488274	0.048611392	0.041402378	0.05841266	0.021900484	0.020770632	0.01795177	0.013431971	0.014618706	0.060026181	0.029491539	0.022662368	0.01849753	0.014972917	0.02295039	0.018372945	0.02279906	0.01892473	0.015205003	0.056909877	0.046104754	0.034889043
Actinomycetaceae	0.032718469	0.016045149	0.028031399	0.035083793	0.048628144	0.03260267	0.035378466	0.009376549	0.02318424	0.015677233	0.024334287	0.043442448	0.054602882	0.019021588	0.047972056	0.044169598	0.022927498	0.024960563	0.027217098	0.066356898	0.082567266	0.069969098	0.014241809	0.042759288	0.044900018	0.040409115	0.058716921	0.021061563	0.021812944	0.017342807	0.013873004	0.014422583	0.060139909	0.031412553	0.022672491	0.018379948	0.015304903	0.021705222	0.017004638	0.021744883	0.019573537	0.015104123	0.054127121	0.047856679	0.033497669
Atopobium	0.032676087	0.015379862	0.026834455	0.026849345	0.053524312	0.037869876	0.041097105	0.009121514	0.02177421	0.015580275	0.023628381	0.035365429	0.053827253	0.019167551	0.052093789	0.044672268	0.021745562	0.023479511	0.027029666	0.067859356	0.078904044	0.068902187	0.015265329	0.039649382	0.042451077	0.037711388	0.056495713	0.023355424	0.022153546	0.018208615	0.014252748	0.015723866	0.059946731	0.02952652	0.021756575	0.017949898	0.015286492	0.023749834	0.018968669	0.023216851	0.019601703	0.015408559	0.058126659	0.048247405	0.035988906
Uncultured Bacteroidetes	0.031830751	0.017270981	0.01897624	0.023612218	0.030537377	0.019844356	0.022455097	0.012042968	0.02056061	0.019143549	0.030741847	0.030422089	0.040080154	0.012352073	0.028456094	0.027422772	0.017001798	0.019836878	0.017595065	0.055703889	0.054755698	0.053029708	0.010103346	0.025411199	0.026401168	0.030626597	0.039635526	0.014594075	0.01464827	0.010649493	0.011844437	0.014033377	0.038197462	0.166005408	0.112807126	0.110526243	0.014505667	0.01351602	0.018182244	0.012418137	0.011130468	0.009229528	0.045488678	0.039141522	0.039615585
Pseudomonas	0.031316992	0.014022306	0.027787421	0.028178061	0.049300763	0.033316727	0.03364835	0.00995902	0.022778652	0.017191933	0.022592091	0.034570106	0.050543683	0.018230881	0.054586264	0.041136599	0.022462814	0.023629958	0.025337634	0.0615831	0.079385939	0.070425062	0.014256421	0.041066127	0.041612237	0.038142886	0.05358104	0.021441565	0.021217651	0.015387068	0.01270799	0.013696878	0.055510354	0.029702232	0.02318917	0.018011081	0.013793244	0.022030888	0.016000649	0.021496489	0.017938169	0.014146538	0.05450448	0.047294743	0.030552388
Brachyspira	0.030986167	0.013952706	0.02590553	0.026313474	0.046467915	0.031459342	0.033614591	0.008213895	0.021527813	0.015206528	0.022109815	0.032834664	0.054520445	0.017644844	0.05214115	0.04267971	0.021994261	0.023679802	0.026940865	0.065257418	0.080875318	0.069860743	0.013584677	0.040804355	0.044959477	0.037793026	0.057995031	0.019236542	0.019223267	0.015138342	0.012278535	0.013510776	0.054079537	0.029369453	0.021225386	0.017406992	0.014046474	0.020492281	0.016638089	0.021527471	0.017753784	0.013784787	0.053887833	0.043660425	0.031793993
Moraxellaceae	0.030811528	0.014329395	0.025475995	0.027302567	0.048159593	0.030731393	0.033984281	0.008374834	0.021365442	0.014659521	0.021550811	0.035741988	0.052415616	0.018429385	0.048923628	0.043814872	0.021399601	0.023928626	0.026973325	0.065595049	0.079809832	0.072627026	0.013342221	0.040795586	0.039284719	0.03804504	0.05560414	0.020280534	0.020510798	0.015037861	0.012147864	0.013415491	0.055094378	0.028301723	0.021896141	0.017532354	0.013642516	0.020501565	0.016456672	0.021513472	0.017983679	0.013779146	0.052233111	0.040646523	0.032068935
Haemophilus	0.030261908	0.014888358	0.024911013	0.027007889	0.047774249	0.029998255	0.033250178	0.009398056	0.021944344	0.014343288	0.021676574	0.032897093	0.052399065	0.018049539	0.045670822	0.042458473	0.02176308	0.023143779	0.025221801	0.061259696	0.078993143	0.071022641	0.013689553	0.038334537	0.03630412	0.037773429	0.051944227	0.018542406	0.018763336	0.014963081	0.012440677	0.013671673	0.052648066	0.031549471	0.02259878	0.017097356	0.013846318	0.021262874	0.016431599	0.021492841	0.017223509	0.013828872	0.053674452	0.043281389	0.03209006
Lactobacillus catenaformis et rel.	0.029862221	0.013995349	0.02401569	0.022859188	0.048341491	0.028713324	0.037180258	0.007645202	0.02159206	0.013260842	0.025448895	0.027914132	0.052569773	0.016788942	0.048509201	0.043099467	0.021887733	0.024083871	0.025932037	0.057535446	0.077646152	0.065785165	0.012966723	0.041758273	0.039889896	0.03718294	0.048390385	0.019509831	0.018551236	0.014718963	0.011726361	0.013159319	0.061408413	0.029649325	0.02057182	0.016802879	0.01373547	0.020679357	0.015652519	0.021408073	0.017019509	0.013557094	0.054717749	0.037904026	0.028173321
Anaerofustis	0.021013408	0.011906398	0.017888887	0.016518672	0.026997482	0.01954431	0.020700018	0.008667094	0.014761096	0.011786062	0.016956278	0.022611924	0.033413121	0.01534111	0.030639111	0.028975097	0.01579691	0.018200936	0.019172481	0.05114617	0.050271953	0.052822462	0.011929632	0.023141518	0.023859431	0.023360943	0.032753031	0.015652941	0.015809224	0.011531311	0.012119879	0.014415159	0.03794931	0.019240424	0.01484828	0.012464829	0.009725248	0.015403434	0.011594309	0.015470442	0.013361299	0.011346468	0.029391694	0.025389638	0.019713928
Wissella et rel.	0.019763298	0.012412831	0.018976521	0.014822485	0.026117697	0.017568455	0.024204051	0.009825062	0.012129842	0.00919959	0.013889689	0.019834449	0.030565179	0.020374999	0.027670496	0.023639255	0.011224129	0.011896986	0.013122098	0.036493623	0.040030368	0.039783464	0.014887288	0.022696977	0.022491292	0.022694099	0.031251503	0.017533327	0.01751932	0.010430102	0.031760272	0.010775526	0.02855323	0.016701939	0.015012863	0.024528235	0.021262968	0.012822799	0.014882541	0.011024216	0.011599202	0.01375594	0.028653322	0.01788717	0.017079713
Burkholderia	0.019589319	0.016552827	0.018675346	0.019562167	0.028009664	0.018938007	0.021203053	0.008066645	0.014034199	0.013911669	0.019865518	0.023661277	0.029468508	0.012381012	0.025870602	0.028718534	0.013646327	0.01533103	0.018378972	0.034902375	0.04368788	0.039439157	0.009273469	0.027541858	0.021753836	0.024747338	0.034962774	0.013894613	0.014290228	0.00951966	0.008923318	0.010141773	0.03134878	0.01842207	0.01576161	0.018129621	0.012041153	0.014245395	0.011173875	0.012376616	0.009873085	0.008263597	0.02934495	0.022796081	0.018799545
Aquabacterium	0.019214964	0.011169576	0.018647753	0.019123547	0.030892755	0.022651526	0.018744009	0.006120251	0.013452629	0.009182933	0.014769888	0.021902758	0.036334511	0.011133848	0.030417371	0.032201335	0.012216155	0.01278517	0.013861871	0.034434005	0.045415612	0.041214631	0.008241872	0.02812707	0.028595254	0.024967737	0.0344841	0.012408562	0.012287646	0.009052321	0.008116187	0.008831772	0.035215216	0.015902919	0.011674891	0.00985406	0.009235367	0.013084678	0.01049652	0.012131373	0.010454465	0.007628703	0.029955994	0.026262759	0.02177682
Uncultured Chroococcales	0.018170607	0.007294605	0.017481248	0.015099906	0.023932886	0.014883001	0.016388324	0.009221356	0.023450512	0.007867907	0.011230415	0.016784945	0.026188166	0.014400487	0.037203281	0.053243461	0.010788227	0.011661002	0.012904693	0.033053301	0.040104753	0.034935637	0.007038814	0.020316432	0.019576393	0.017702151	0.027742267	0.018840976	0.013432741	0.008241487	0.006209904	0.00675841	0.026648185	0.014217943	0.010595123	0.008965163	0.006863218	0.010296023	0.008101221	0.010513418	0.008963058	0.007076655	0.064221317	0.021108958	0.017958742
Granulicatella	0.017502533	0.011437362	0.013868349	0.014040575	0.025138654	0.016310497	0.018564659	0.013100623	0.011113663	0.010462072	0.014717144	0.021800632	0.027832655	0.011526846	0.025365059	0.024072047	0.013260065	0.015094027	0.01351243	0.032674009	0.041522901	0.038362972	0.008156824	0.019614063	0.020807111	0.019850492	0.02813885	0.013972109	0.013160605	0.008787013	0.009440238	0.01077018	0.02929644	0.015551929	0.012743374	0.010812878	0.00915633	0.016406745	0.011008474	0.011630624	0.010389112	0.007683171	0.027742009	0.024266087	0.016949544
Novosphingobium	0.017389554	0.008303472	0.016815679	0.016034212	0.027605312	0.017162488	0.018065396	0.005133604	0.012482982	0.008945474	0.012014752	0.022891114	0.025690204	0.010394927	0.024479825	0.024905901	0.01225536	0.013543584	0.013523788	0.034789986	0.042642744	0.036493923	0.008086128	0.023458428	0.02078705	0.021989502	0.030682918	0.011573519	0.011897839	0.008827847	0.007925289	0.008533484	0.030667002	0.017707389	0.015374865	0.011438075	0.007857429	0.011571836	0.008806838	0.011838757	0.010855175	0.008236523	0.028703017	0.024284852	0.019861878
Aneurinibacillus	0.017279459	0.008778779	0.013704254	0.014405821	0.02392033	0.015081954	0.01720934	0.005261037	0.011080278	0.008556937	0.013105358	0.019281129	0.027587581	0.012302104	0.024522985	0.02309537	0.014039317	0.017229015	0.016645781	0.033391933	0.040927601	0.036741402	0.00975038	0.021544827	0.019814926	0.020120118	0.02976397	0.012812883	0.013463673	0.010016187	0.008892367	0.010865546	0.030669842	0.016146407	0.012955366	0.010953694	0.009189554	0.014654867	0.011303959	0.014877071	0.012049325	0.009824879	0.025784913	0.020749959	0.017223172
Serratia	0.016947802	0.008829904	0.013194079	0.012937916	0.023825244	0.01646921	0.019677154	0.007727751	0.016009073	0.008352862	0.01259655	0.017531949	0.027057183	0.009100529	0.028311265	0.021744099	0.011562061	0.012208305	0.013711958	0.033282194	0.041550282	0.037633519	0.007984987	0.020759113	0.021695523	0.019097917	0.033485604	0.010532905	0.010326554	0.007964441	0.008503476	0.007779664	0.028828409	0.017838871	0.012460142	0.009292415	0.00709395	0.023505051	0.008528733	0.011703876	0.010432301	0.00785316	0.026475096	0.023659076	0.016588937
Leminorella	0.016904373	0.009163021	0.014367669	0.015058366	0.025313392	0.017559731	0.017296498	0.004938005	0.011058116	0.008351722	0.013246088	0.018897485	0.037421741	0.011507997	0.024783654	0.023799718	0.010890751	0.012643606	0.012999245	0.031997012	0.040880133	0.036179818	0.007570284	0.021713274	0.021241115	0.022780909	0.027141243	0.013699561	0.014138453	0.008913811	0.008442515	0.008551845	0.029079623	0.015818225	0.013762736	0.009418103	0.00907456	0.010927492	0.009929583	0.011053477	0.00876302	0.007367287	0.027030699	0.021596271	0.017424575
Aeromonas	0.016361109	0.008229272	0.014970902	0.014977877	0.025287746	0.017614628	0.018082699	0.00521758	0.011280699	0.008225487	0.011840553	0.017252892	0.026892329	0.010278676	0.024495857	0.023189287	0.011577089	0.012331564	0.01305394	0.03103067	0.038905054	0.036963338	0.008111874	0.021491579	0.020316071	0.021211896	0.027466377	0.011058234	0.011377176	0.008530362	0.006642562	0.007142815	0.028094628	0.015924405	0.011885604	0.010672246	0.007582275	0.012180575	0.008853756	0.012040386	0.010512824	0.008182902	0.028419033	0.024436795	0.016056273
Peptostreptococcus anaerobius et rel.	0.016297175	0.007830613	0.013933039	0.013442343	0.024339308	0.016876061	0.017112966	0.004497193	0.010647374	0.00731716	0.01286922	0.021230353	0.027339341	0.009198638	0.025334416	0.02453194	0.011101373	0.012268479	0.013252639	0.033274921	0.041034458	0.037151001	0.007271855	0.020914641	0.020864224	0.022467654	0.030161467	0.010823089	0.010540764	0.007926102	0.006453072	0.007136117	0.028765614	0.014407581	0.01126661	0.008845419	0.008148335	0.0123634	0.008943947	0.011332629	0.009187309	0.007383275	0.027087807	0.02370714	0.0164948
Uncultured Selenomonadaceae	0.016084686	0.007977548	0.012913239	0.011833781	0.025413054	0.015704061	0.017218887	0.004604951	0.009783485	0.007230581	0.010740676	0.016644649	0.024929964	0.009399181	0.025940581	0.019979168	0.010790839	0.011824276	0.01154823	0.034550255	0.04014814	0.03788248	0.007002638	0.020714075	0.021364022	0.019709862	0.027940283	0.009846086	0.01034513	0.007732923	0.006359465	0.006777842	0.028651865	0.014269187	0.011645735	0.009059086	0.010479989	0.010675622	0.014972992	0.013270916	0.013051175	0.008759847	0.027881557	0.024597422	0.015560423
Clostridium thermocellum et rel.	0.015995827	0.007156261	0.014039249	0.014173258	0.025016695	0.016042998	0.017371869	0.004254349	0.010895507	0.008121479	0.010980595	0.018186179	0.026185821	0.009916754	0.026230463	0.023778163	0.01097845	0.011993996	0.014515863	0.033595043	0.040624174	0.035851339	0.006922265	0.021821938	0.021576409	0.019437045	0.029417151	0.010191311	0.010225232	0.007429551	0.006370535	0.007164771	0.029016824	0.015031274	0.011140753	0.008554968	0.007073304	0.010310048	0.008650172	0.010888006	0.009104208	0.007030218	0.028199613	0.021826764	0.016525527
Micrococcaceae	0.015801941	0.007244759	0.013362676	0.014595716	0.025359836	0.014489438	0.017124688	0.004648995	0.011421329	0.007005739	0.010892805	0.019753183	0.02613231	0.009198821	0.024475403	0.021554612	0.011812553	0.012482034	0.012882568	0.03244947	0.041493751	0.036881332	0.007226223	0.021189747	0.020514207	0.019754375	0.028187521	0.010129464	0.010049607	0.007455796	0.006213856	0.007036076	0.02940041	0.014164524	0.011489742	0.008980081	0.007079625	0.010623493	0.008702375	0.010821588	0.008845601	0.007073256	0.02634277	0.022605789	0.01613724
Methylobacterium	0.01573435	0.007242563	0.012975067	0.013573856	0.025099312	0.015472775	0.016953666	0.004154169	0.011088008	0.007229068	0.011280272	0.016112865	0.026356228	0.009624197	0.02409298	0.024955638	0.010549041	0.011758938	0.012933743	0.034273151	0.041653095	0.034628886	0.006905404	0.019135011	0.023495201	0.020695464	0.026719682	0.010242371	0.010457647	0.0074301	0.005579508	0.006821497	0.028434049	0.015066702	0.011137329	0.008960082	0.007107229	0.010517772	0.007902584	0.010493963	0.008310031	0.006964092	0.02814852	0.023899854	0.015879812
Gemella	0.015683042	0.00889915	0.013321699	0.013116989	0.023194496	0.015339112	0.017031367	0.004416165	0.010570432	0.00728395	0.011947855	0.017078659	0.02590979	0.009256997	0.024676359	0.021396529	0.010884711	0.011870614	0.013440093	0.032820712	0.04041722	0.035424662	0.006896607	0.019870424	0.018903002	0.019247565	0.028185185	0.010989778	0.010896311	0.008260146	0.006524232	0.008534979	0.027249091	0.016007438	0.01206639	0.008872574	0.007924546	0.011056741	0.009064879	0.010688816	0.009070307	0.006999196	0.026936573	0.021484544	0.01602695
Aerococcus	0.015554857	0.007433591	0.015030454	0.014032648	0.023308262	0.015075464	0.016661892	0.004902334	0.010477257	0.007671109	0.011554868	0.01793414	0.027567294	0.00943261	0.023636242	0.02205974	0.0109451	0.01241171	0.012976795	0.031629671	0.039980056	0.035685746	0.007133213	0.018958291	0.019374133	0.018531621	0.025893917	0.011133008	0.010714388	0.007679927	0.006520402	0.00703097	0.027005396	0.014958269	0.011229452	0.009163676	0.008126557	0.011585184	0.008816178	0.01090452	0.009025858	0.007130986	0.027682494	0.019973595	0.015434688
Anaerobiospirillum	0.015538727	0.007021559	0.013543313	0.013565816	0.02213749	0.016713368	0.016518818	0.004396733	0.009982726	0.00733227	0.011784043	0.017024596	0.026140481	0.008996608	0.027253558	0.020518914	0.010929731	0.011727095	0.013069372	0.031753068	0.039275115	0.035598644	0.007260166	0.020148143	0.020948344	0.019917753	0.029211459	0.009974119	0.010375372	0.007901872	0.006033779	0.006782176	0.02733958	0.014096943	0.010281327	0.008763062	0.006919757	0.010538655	0.007861101	0.010715093	0.008836892	0.007020391	0.026996651	0.024257923	0.016240127
Asteroleplasma et rel.	0.015222608	0.007611484	0.013487796	0.013641091	0.022865	0.014807361	0.015782799	0.004299399	0.010576794	0.007091952	0.010816336	0.018656477	0.025001067	0.009545672	0.022486761	0.02065845	0.010704856	0.011837756	0.012817044	0.03169348	0.039843536	0.034493881	0.007377366	0.019103472	0.018573058	0.01910755	0.028550938	0.010134143	0.01031344	0.007898431	0.006544276	0.006940815	0.026483674	0.014453743	0.010803959	0.009040509	0.006980445	0.010270596	0.008362854	0.010597374	0.008890959	0.007043395	0.026179256	0.021270567	0.016154947
Clostridium felsineum et rel.	0.015124031	0.007590016	0.012808199	0.012931676	0.023996837	0.013663348	0.015575787	0.004352365	0.010470038	0.007511582	0.01116447	0.017948866	0.025861887	0.009245352	0.019725392	0.0224258	0.010480063	0.011533586	0.012867723	0.031654188	0.039065355	0.034922779	0.007148535	0.019876174	0.018342269	0.019986284	0.024022233	0.010190147	0.011217358	0.008114944	0.006485631	0.007333815	0.028404921	0.014478477	0.010464817	0.008764113	0.007344053	0.011039397	0.009200053	0.010611373	0.009312512	0.00709602	0.024157196	0.020407637	0.015664118
