# Supplementary material for: Faecal Metaproteomic Analysis Reveals a Personalized and Stable Functional Microbiome and Limited Effects of a Probiotic Intervention in Adults
Source: PLoS One. 2016 Apr 12;11(4):e0153294. doi: 10.1371/journal.pone.0153294 (PMC4829149; doi:10.1371/journal.pone.0153294)
Supplement: S10 Table — (XLSX) [file pone.0153294.s014.xlsx]

## Sheet: Proteobacteria
Function	104-1	104-2	104-3	106-1	106-2	106-3	107-1	107-2	107-3	112-1	112-2	112-3	116-1	116-2	116-3	119-1	119-2	119-3	122-1	122-2	122-3	124-1	124-2	124-3	127-1	127-2	127-3	130-1	130-2	130-3	135-1	135-2	135-3	137-1	137-2	137-3	147-1	147-2	147-3	155-1	155-2	155-3	162-1	162-2	162-3	163-1	163-2	163-3
Metabolism, Metabolism of Other Amino Acids, Taurine and hypotaurine metabolism, K03851 - taurine-pyruvate aminotransferase [EC:2.6.1.77]	5	8	6	0	0	0	1	1	2	6	3	4	0	0	0	4	1	5	1	5	5	2	1	2	0	0	0	1	2	0	2	2	3	1	1	1	2	3	3	3	2	1	3	4	4	2	4	3
Unclassified, K03671 Thioredoxin 1	5	3	3	1	2	2	1	1	1	2	3	2	2	1	2	2	2	1	2	1	1	1	2	3	1	1	1	3	2	4	2	3	1	1	1	2	1	1	2	1	1	1	1	2	2	1	1	1

## Sheet: Actinobacteria
Function	104-1	104-2	104-3	106-1	106-2	106-3	107-1	107-2	107-3	112-1	112-2	112-3	116-1	116-2	116-3	119-1	119-2	119-3	122-1	122-2	122-3	124-1	124-2	124-3	127-1	127-2	127-3	130-1	130-2	130-3	135-1	135-2	135-3	137-1	137-2	137-3	147-1	147-2	147-3	155-1	155-2	155-3	162-1	162-2	162-3	163-1	163-2	163-3
Metabolism, Carbohydrate Metabolism, Pentose and glucuronate interconversions, K01805 - xylose isomerase [EC:5.3.1.5]	13	9	17	33	24	37	10	12	17	14	12	12	6	5	14	0	0	0	15	14	17	21	29	12	0	0	2	16	8	15	0	2	0	9	17	26	12	16	16	6	9	16	13	20	24	7	19	8
Metabolism, Carbohydrate Metabolism, Galactose metabolism, K01193 - beta-fructofuranosidase [EC:3.2.1.26]	1	1	2	14	15	9	1	3	3	6	2	6	5	1	6	0	0	0	10	10	8	8	6	5	0	0	0	11	7	9	1	3	2	2	4	9	3	1	2	2	0	2	3	4	11	1	7	1

## Sheet: Prevotella
Function	104-1	104-2	104-3	106-1	106-2	106-3	107-1	107-2	107-3	112-1	112-2	112-3	116-1	116-2	116-3	119-1	119-2	119-3	122-1	122-2	122-3	124-1	124-2	124-3	127-1	127-2	127-3	130-1	130-2	130-3	135-1	135-2	135-3	137-1	137-2	137-3	147-1	147-2	147-3	155-1	155-2	155-3	162-1	162-2	162-3	163-1	163-2	163-3
Metabolism, Carbohydrate Metabolism, Glyoxylate and dicarboxylate metabolism, K01847 - methylmalonyl-CoA mutase [EC:5.4.99.2]	0	0	0	0	0	0	0	0	0	0	0	0	0	0	0	0	0	0	0	0	0	0	0	0	0	0	0	0	0	0	0	0	0	0	1	0	0	0	0	0	0	0	2	2	1	0	0	0
