# Supplementary material for: Faecal Metaproteomic Analysis Reveals a Personalized and Stable Functional Microbiome and Limited Effects of a Probiotic Intervention in Adults
Source: PLoS One. 2016 Apr 12;11(4):e0153294. doi: 10.1371/journal.pone.0153294 (PMC4829149; doi:10.1371/journal.pone.0153294)
Supplement: S11 Table — (XLSX) [file pone.0153294.s015.xlsx]

## Sheet: 135-2
Archaea specific KO	MS/MS
Metabolism, "Energy Metabolism", "Methane metabolism", "K00200 - formylmethanofuran dehydrogenase subunit A [EC:1.2.99.5]"	3
Metabolism, "Energy Metabolism", "Methane metabolism", "K00401 - methyl-coenzyme M reductase beta subunit [EC:2.8.4.1]"	1
Metabolism, "Energy Metabolism", "Methane metabolism", "K03388 - heterodisulfide reductase subunit A [EC:1.8.98.1]"	1
Metabolism, "Energy Metabolism", "Methane metabolism", "K14126 - F420-non-reducing hydrogenase subunit A [EC:1.12.99.-]"	1
Unclassified, "K00378"	2

## Sheet: 135-3
Archaea specific KO	MS/MS
Environmental Information Processing, "Membrane Transport", "ABC transporters", "K02040 - phosphate transport system substrate-binding protein", "Signal Transduction", "Two-component system", "Human Diseases", "Infectious Diseases", "Tuberculosis"	2
Genetic Information Processing, "Translation", "Ribosome", "K02906 - large subunit ribosomal protein L3"	3
Metabolism, "Energy Metabolism", "Methane metabolism", "K00200 - formylmethanofuran dehydrogenase subunit A [EC:1.2.99.5]"	1
Metabolism, "Energy Metabolism", "Methane metabolism", "K00401 - methyl-coenzyme M reductase beta subunit [EC:2.8.4.1]"	1
Metabolism, "Energy Metabolism", "Methane metabolism", "K00440 - coenzyme F420 hydrogenase alpha subunit [EC:1.12.98.1]"	2
Metabolism, "Energy Metabolism", "Methane metabolism", "K03388 - heterodisulfide reductase subunit A [EC:1.8.98.1]"	2
Not assigned	5
Unclassified, "K00378" NOT FOUND iN KEGG	3

## Sheet: 162-3
Archaea specific KO	MS/MS
Metabolism, "Energy Metabolism", "Methane metabolism", "K00200 - formylmethanofuran dehydrogenase subunit A [EC:1.2.99.5]"	2
Metabolism, "Energy Metabolism", "Methane metabolism", "K00401 - methyl-coenzyme M reductase beta subunit [EC:2.8.4.1]"	1
Metabolism, "Energy Metabolism", "Methane metabolism", "K00440 - coenzyme F420 hydrogenase alpha subunit [EC:1.12.98.1]"	1
Unclassified, "K00378" NOT FOUND IN KEGG	4
Unclassified, "K05885" NOT FOUND iN KEGG	1
